# Supplementary material for: Globally learning gene regulatory networks based on hidden atomic regulators from transcriptomic big data
Source: BMC Genomics. 2020 Oct 14;21:711. doi: 10.1186/s12864-020-07079-8 (PMC7559338; doi:10.1186/s12864-020-07079-8)
Supplement: Supplementary file 1 — Additional file 1: SI Notes. SII Notes. SIII Notes. SIV Notes. [file 12864_2020_7079_MOESM1_ESM.zip]

Archive with 4 entries (4 files):
- supplementary material/SI Notes.docx
- supplementary material/SII Notes.xlsx
- supplementary material/SIII Notes.xlsx
- supplementary material/SIV Notes.xlsx
