# Supplementary material for: Globally learning gene regulatory networks based on hidden atomic regulators from transcriptomic big data
Source: BMC Genomics. 2020 Oct 14;21:711. doi: 10.1186/s12864-020-07079-8 (PMC7559338; doi:10.1186/s12864-020-07079-8)
Supplement: Supplementary file 1 — Additional file 1: SI Notes. SII Notes. SIII Notes. SIV Notes. [file 12864_2020_7079_MOESM1_ESM.zip › supplementary material/SII Notes.xlsx]

## Sheet: Sheet1
Table S1 The AUROC and AUPR scores of dlGRN (α=0.9) and the four previous algorithms on simulation data I. As shown in the table, n is the number of samples while SNR represents the signal-to-noise ratio of simulated data. The best results for each data scenario are marked in bold.
Dataset	Method	AUROC		AUPR
(n, SNR)		Mean	Std	Mean	Std
(20, 10)	GENIE	0.811	0.0049	0.538	0.0077
	CLR	0.81	0.0029	0.577	0.0042
	ARACNe-AP	0.626	0.0145	0.137	0.0537
	ARACNe (eps=0)	0.78	0.0024	0.574	0.0048
	ARACNe (eps=0.05)	0.804	0.0045	0.554	0.0046
	ARACNe (eps=0.1)	0.814	0.005	0.553	0.0052
	ARACNe (eps=0.2)	0.818	0.0043	0.552	0.0053
	dlGRN (l = 25)	0.882	0.0051	0.655	0.011
	dlGRN (l = 50)	0.911	0.0031	0.778	0.01
	dlGRN (l = 100)	0.905	0.0045	0.752	0.0106
	dlGRN (l = 150)	0.904	0.0045	0.759	0.0098
(30, 10)	GENIE	0.845	0.006	0.629	0.0079
	CLR	0.84	0.0048	0.653	0.0067
	ARACNe-AP	0.657	0.0087	0.229	0.0398
	ARACNe (eps=0)	0.821	0.004	0.668	0.0046
	ARACNe (eps=0.05)	0.842	0.0033	0.638	0.0052
	ARACNe (eps=0.1)	0.848	0.0043	0.637	0.0056
	ARACNe (eps=0.2)	0.849	0.004	0.637	0.0057
	dlGRN (l = 25)	0.897	0.0061	0.732	0.0089
	dlGRN (l = 50)	0.925	0.0036	0.827	0.0073
	dlGRN (l = 100)	0.928	0.0029	0.822	0.0069
	dlGRN (l = 150)	0.916	0.0031	0.79	0.0081
(50, 10)	GENIE	0.88	0.0035	0.716	0.0061
	CLR	0.868	0.0032	0.728	0.0064
	ARACNe-AP	0.675	0.0092	0.285	0.0067
	ARACNe (eps=0)	0.861	0.004	0.748	0.0054
	ARACNe (eps=0.05)	0.882	0.0042	0.724	0.006
	ARACNe (eps=0.1)	0.884	0.0049	0.723	0.0065
	ARACNe (eps=0.2)	0.884	0.0048	0.723	0.0065
	dlGRN (l = 25)	0.912	0.0057	0.79	0.0103
	dlGRN (l = 50)	0.939	0.0029	0.86	0.0055
	dlGRN (l = 100)	0.935	0.0024	0.849	0.0075
	dlGRN (l = 150)	0.935	0.002	0.849	0.0087
(100, 10)	GENIE	0.918	0.0029	0.807	0.0039
	CLR	0.896	0.0026	0.817	0.0037
	ARACNe-AP	0.68	0.0232	0.354	0.0282
	ARACNe (eps=0)	0.901	0.0016	0.823	0.0022
	ARACNe (eps=0.05)	0.917	0.0021	0.803	0.0026
	ARACNe (eps=0.1)	0.917	0.0022	0.803	0.0027
	ARACNe (eps=0.2)	0.917	0.0022	0.803	0.0027
	dlGRN (l = 25)	0.934	0.0062	0.841	0.0086
	dlGRN (l = 50)	0.954	0.0026	0.889	0.0058
	dlGRN (l = 100)	0.949	0.0027	0.881	0.0084
	dlGRN (l = 150)	0.947	0.0025	0.871	0.0066
(200, 10)	GENIE	0.942	0.0021	0.866	0.0052
	CLR	0.908	0.0027	0.885	0.0043
	ARACNe-AP	0.683	0.0166	0.399	0.0157
	ARACNe (eps=0)	0.932	0.0037	0.88	0.0048
	ARACNe (eps=0.05)	0.942	0.0026	0.865	0.0044
	ARACNe (eps=0.1)	0.942	0.0026	0.865	0.0044
	ARACNe (eps=0.2)	0.942	0.0026	0.865	0.0044
	dlGRN (l = 25)	0.936	0.0048	0.854	0.0144
	dlGRN (l = 50)	0.958	0.0022	0.901	0.0062
	dlGRN (l = 100)	0.951	0.002	0.888	0.0087
	dlGRN (l = 150)	0.951	0.0027	0.886	0.0058
(20, 15)	GENIE	0.816	0.0059	0.554	0.0105
	CLR	0.814	0.0051	0.59	0.0089
	ARACNe-AP	0.641	0.005	0.158	0.0504
	ARACNe (eps=0)	0.786	0.0053	0.6	0.006
	ARACNe (eps=0.05)	0.942	0.0029	0.568	0.0064
	ARACNe (eps=0.1)	0.942	0.0029	0.566	0.0064
	ARACNe (eps=0.2)	0.942	0.0029	0.566	0.0064
	dlGRN (l = 25)	0.892	0.0047	0.671	0.0067
	dlGRN (l = 50)	0.945	0.0039	0.847	0.0073
	dlGRN (l = 100)	0.943	0.0026	0.846	0.0074
	dlGRN (l = 150)	0.937	0.0028	0.828	0.0064
(30, 15)	GENIE	0.85	0.0049	0.643	0.0087
	CLR	0.844	0.0052	0.666	0.0091
	ARACNe-AP	0.681	0.0068	0.296	0.0642
	ARACNe (eps=0)	0.831	0.0022	0.688	0.0044
	ARACNe (eps=0.05)	0.852	0.0046	0.658	0.0072
	ARACNe (eps=0.1)	0.858	0.0038	0.658	0.0075
	ARACNe (eps=0.2)	0.858	0.0035	0.658	0.0075
	dlGRN (l = 25)	0.922	0.0043	0.789	0.0063
	dlGRN (l = 50)	0.955	0.004	0.888	0.0082
	dlGRN (l = 100)	0.957	0.0033	0.883	0.0082
	dlGRN (l = 150)	0.951	0.0022	0.876	0.007
(50, 15)	GENIE	0.883	0.003	0.724	0.0037
	CLR	0.87	0.0027	0.737	0.0047
	ARACNe-AP	0.695	0.0223	0.337	0.0356
	ARACNe (eps=0)	0.865	0.0028	0.757	0.005
	ARACNe (eps=0.05)	0.885	0.0028	0.728	0.0055
	ARACNe (eps=0.1)	0.886	0.0028	0.728	0.0059
	ARACNe (eps=0.2)	0.886	0.0028	0.728	0.006
	dlGRN (l = 25)	0.934	0.0043	0.834	0.0079
	dlGRN (l = 50)	0.968	0.003	0.919	0.0066
	dlGRN (l = 100)	0.962	0.0027	0.909	0.0067
	dlGRN (l = 150)	0.957	0.0024	0.901	0.0071
(100, 15)	GENIE	0.917	0.0041	0.809	0.0045
	CLR	0.894	0.0029	0.821	0.007
	ARACNe-AP	0.693	0.0195	0.39	0.0196
	ARACNe (eps=0)	0.903	0.004	0.828	0.0056
	ARACNe (eps=0.05)	0.918	0.0037	0.806	0.0066
	ARACNe (eps=0.1)	0.918	0.0037	0.806	0.0066
	ARACNe (eps=0.2)	0.918	0.0037	0.806	0.0066
	dlGRN (l = 25)	0.943	0.0048	0.862	0.0092
	dlGRN (l = 50)	0.967	0.0031	0.923	0.0065
	dlGRN (l = 100)	0.969	0.0023	0.927	0.0065
	dlGRN (l = 150)	0.964	0.0019	0.918	0.0063
(200, 15)	GENIE	0.944	0.0022	0.869	0.0046
	CLR	0.906	0.0043	0.888	0.0063
	ARACNe-AP	0.697	0.0131	0.425	0.0155
	ARACNe (eps=0)	0.933	0.0046	0.883	0.0066
	ARACNe (eps=0.05)	0.942	0.0029	0.866	0.008
	ARACNe (eps=0.1)	0.942	0.0029	0.866	0.008
	ARACNe (eps=0.2)	0.942	0.0029	0.866	0.008
	dlGRN (l = 25)	0.943	0.0037	0.873	0.0087
	dlGRN (l = 50)	0.974	0.002	0.937	0.0067
	dlGRN (l = 100)	0.972	0.0022	0.935	0.0068
	dlGRN (l = 150)	0.97	0.0018	0.932	0.0066
(20, 20)	GENIE	0.82	0.0051	0.561	0.0061
	CLR	0.819	0.0036	0.598	0.0053
	ARACNe-AP	0.642	0.0061	0.186	0.0377
	ARACNe (eps=0)	0.791	0.0019	0.61	0.0046
	ARACNe (eps=0.05)	0.81	0.0035	0.574	0.006
	ARACNe (eps=0.1)	0.82	0.0047	0.572	0.0068
	ARACNe (eps=0.2)	0.826	0.0041	0.572	0.0073
	dlGRN (l = 25)	0.9	0.0067	0.701	0.0149
	dlGRN (l = 50)	0.961	0.0042	0.899	0.0112
	dlGRN (l = 100)	0.962	0.0065	0.892	0.0139
	dlGRN (l = 150)	0.96	0.0032	0.877	0.0041
(30, 20)	GENIE	0.849	0.0056	0.642	0.0113
	CLR	0.842	0.004	0.664	0.0087
	ARACNe-AP	0.671	0.0118	0.244	0.0469
	ARACNe (eps=0)	0.828	0.0037	0.685	0.0046
	ARACNe (eps=0.05)	0.847	0.0042	0.651	0.0067
	ARACNe (eps=0.1)	0.854	0.0039	0.651	0.0067
	ARACNe (eps=0.2)	0.855	0.0036	0.65	0.007
	dlGRN (l = 25)	0.921	0.0067	0.778	0.0084
	dlGRN (l = 50)	0.97	0.003	0.918	0.0082
	dlGRN (l = 100)	0.971	0.0023	0.918	0.0067
	dlGRN (l = 150)	0.965	0.0022	0.901	0.0065
(50, 20)	GENIE	0.883	0.0052	0.726	0.0089
	CLR	0.87	0.0051	0.738	0.0101
	ARACNe-AP	0.699	0.0254	0.337	0.0347
	ARACNe (eps=0)	0.863	0.003	0.755	0.0066
	ARACNe (eps=0.05)	0.882	0.0042	0.725	0.0078
	ARACNe (eps=0.1)	0.884	0.0038	0.728	0.008
	ARACNe (eps=0.2)	0.884	0.0038	0.725	0.0081
	dlGRN (l = 25)	0.932	0.0046	0.824	0.0082
	dlGRN (l = 50)	0.974	0.0022	0.939	0.0081
	dlGRN (l = 100)	0.975	0.0023	0.941	0.0069
	dlGRN (l = 150)	0.977	0.0022	0.936	0.0053
(100, 20)	GENIE	0.918	0.0042	0.809	0.0045
	CLR	0.892	0.0042	0.822	0.0067
	ARACNe-AP	0.67	0.0267	0.358	0.0191
	ARACNe (eps=0)	0.905	0.0041	0.832	0.0078
	ARACNe (eps=0.05)	0.92	0.0053	0.81	0.0091
	ARACNe (eps=0.1)	0.92	0.0053	0.81	0.0091
	ARACNe (eps=0.2)	0.92	0.0053	0.81	0.0091
	dlGRN (l = 25)	0.947	0.0051	0.873	0.0096
	dlGRN (l = 50)	0.982	0.0022	0.955	0.0081
	dlGRN (l = 100)	0.982	0.0023	0.958	0.0066
	dlGRN (l = 150)	0.978	0.0021	0.948	0.0059
(200, 20)	GENIE	0.943	0.0032	0.868	0.0049
	CLR	0.902	0.0036	0.888	0.0045
	ARACNe-AP	0.688	0.022	0.411	0.0178
	ARACNe (eps=0)	0.931	0.0036	0.881	0.0049
	ARACNe (eps=0.05)	0.941	0.0035	0.865	0.0055
	ARACNe (eps=0.1)	0.941	0.0035	0.865	0.0055
	ARACNe (eps=0.2)	0.941	0.0035	0.865	0.0055
	dlGRN (l = 25)	0.943	0.0038	0.868	0.0083
	dlGRN (l = 50)	0.984	0.0023	0.962	0.012
	dlGRN (l = 100)	0.982	0.0022	0.957	0.0082
	dlGRN (l = 150)	0.981	0.0023	0.954	0.0075
(20, 25)	GENIE	0.818	0.0029	0.56	0.005
	CLR	0.815	0.0022	0.595	0.0051
	ARACNe-AP	0.642	0.0118	0.259	0.0542
	ARACNe (eps=0)	0.789	0.0032	0.607	0.005
	ARACNe (eps=0.05)	0.809	0.0036	0.57	0.0038
	ARACNe (eps=0.1)	0.819	0.0044	0.568	0.0051
	ARACNe (eps=0.2)	0.823	0.0036	0.566	0.0055
	dlGRN (l = 25)	0.912	0.0067	0.712	0.0076
	dlGRN (l = 50)	0.971	0.0038	0.91	0.0099
	dlGRN (l = 100)	0.972	0.0022	0.916	0.009
	dlGRN (l = 150)	0.968	0.003	0.901	0.0074
(30, 25)	GENIE	0.851	0.0038	0.65	0.0056
	CLR	0.844	0.0036	0.67	0.0065
	ARACNe-AP	0.673	0.0068	0.248	0.0634
	ARACNe (eps=0)	0.83	0.0051	0.689	0.0087
	ARACNe (eps=0.05)	0.848	0.0075	0.656	0.0092
	ARACNe (eps=0.1)	0.855	0.0066	0.656	0.0086
	ARACNe (eps=0.2)	0.856	0.0061	0.656	0.0086
	dlGRN (l = 25)	0.923	0.0058	0.78	0.0087
	dlGRN (l = 50)	0.982	0.0029	0.951	0.009
	dlGRN (l = 100)	0.979	0.0023	0.939	0.0072
	dlGRN (l = 150)	0.975	0.0022	0.93	0.0075
(50, 25)	GENIE	0.887	0.0031	0.732	0.0047
	CLR	0.872	0.0024	0.743	0.0049
	ARACNe-AP	0.703	0.0109	0.335	0.0168
	ARACNe (eps=0)	0.868	0.0016	0.764	0.0029
	ARACNe (eps=0.05)	0.888	0.0014	0.736	0.0043
	ARACNe (eps=0.1)	0.889	0.0014	0.736	0.0045
	ARACNe (eps=0.2)	0.889	0.0014	0.736	0.0045
	dlGRN (l = 25)	0.943	0.0044	0.849	0.0081
	dlGRN (l = 50)	0.984	0.0029	0.959	0.013
	dlGRN (l = 100)	0.984	0.0021	0.96	0.0069
	dlGRN (l = 150)	0.982	0.0022	0.955	0.0079
(100, 25)	GENIE	0.92	0.0021	0.814	0.0056
	CLR	0.893	0.0035	0.825	0.0081
	ARACNe-AP	0.682	0.0296	0.37	0.0232
	ARACNe (eps=0)	0.905	0.0037	0.834	0.0068
	ARACNe (eps=0.05)	0.919	0.0015	0.813	0.0071
	ARACNe (eps=0.1)	0.919	0.0015	0.813	0.0071
	ARACNe (eps=0.2)	0.919	0.0015	0.813	0.0071
	dlGRN (l = 25)	0.943	0.005	0.87	0.0088
	dlGRN (l = 50)	0.987	0.0022	0.968	0.013
	dlGRN (l = 100)	0.987	0.0023	0.964	0.0082
	dlGRN (l = 150)	0.985	0.0023	0.961	0.0099
(200, 25)	GENIE	0.943	0.002	0.869	0.0042
	CLR	0.902	0.0021	0.887	0.0033
	ARACNe-AP	0.709	0.0343	0.431	0.0434
	ARACNe (eps=0)	0.933	0.001	0.883	0.0018
	ARACNe (eps=0.05)	0.942	0.0016	0.866	0.0028
	ARACNe (eps=0.1)	0.942	0.0016	0.866	0.0028
	ARACNe (eps=0.2)	0.942	0.0016	0.866	0.0028
	dlGRN (l = 25)	0.952	0.0053	0.884	0.009
	dlGRN (l = 50)	0.989	0.0022	0.973	0.0136
	dlGRN (l = 100)	0.99	0.0023	0.973	0.0149
	dlGRN (l = 150)	0.984	0.003	0.963	0.0131
(20, 30)	GENIE	0.819	0.0051	0.56	0.0078
	CLR	0.817	0.0044	0.595	0.0069
	ARACNe-AP	0.641	0.0132	0.192	0.0703
	ARACNe (eps=0)	0.789	0.0055	0.605	0.0075
	ARACNe (eps=0.05)	0.809	0.0061	0.567	0.0111
	ARACNe (eps=0.1)	0.819	0.0046	0.565	0.0106
	ARACNe (eps=0.2)	0.825	0.0062	0.564	0.011
	dlGRN (l = 25)	0.906	0.0041	0.711	0.0089
	dlGRN (l = 50)	0.975	0.0029	0.921	0.0148
	dlGRN (l = 100)	0.977	0.0032	0.921	0.0022
	dlGRN (l = 150)	0.975	0.0046	0.914	0.0113
(30, 30)	GENIE	0.852	0.0044	0.647	0.007
	ARACNe-AP	0.678	0.0046	0.281	0.0526
	CLR	0.844	0.0049	0.669	0.0082
	ARACNe (eps=0)	0.828	0.0064	0.686	0.0112
	ARACNe (eps=0.05)	0.849	0.0078	0.652	0.0141
	ARACNe (eps=0.1)	0.856	0.0076	0.651	0.0143
	ARACNe (eps=0.2)	0.857	0.0077	0.651	0.0144
	dlGRN (l = 25)	0.924	0.0052	0.788	0.0098
	dlGRN (l = 50)	0.985	0.0037	0.952	0.0137
	dlGRN (l = 100)	0.983	0.0022	0.948	0.0087
	dlGRN (l = 150)	0.982	0.0023	0.946	0.0073
(50, 30)	GENIE	0.885	0.0033	0.732	0.0029
	CLR	0.871	0.0018	0.742	0.0053
	ARACNe-AP	0.704	0.0158	0.346	0.0276
	ARACNe (eps=0)	0.867	0.0035	0.762	0.0063
	ARACNe (eps=0.05)	0.886	0.0029	0.734	0.0082
	ARACNe (eps=0.1)	0.888	0.0024	0.734	0.0082
	ARACNe (eps=0.2)	0.888	0.0024	0.734	0.0082
	dlGRN (l = 25)	0.938	0.0044	0.843	0.0088
	dlGRN (l = 50)	0.989	0.0029	0.971	0.0174
	dlGRN (l = 100)	0.989	0.0022	0.968	0.0119
	dlGRN (l = 150)	0.986	0.0023	0.963	0.011
(100, 30)	GENIE	0.919	0.0019	0.812	0.0039
	CLR	0.893	0.0026	0.825	0.0063
	ARACNe-AP	0.677	0.0241	0.36	0.0194
	ARACNe (eps=0)	0.907	0.0035	0.835	0.0063
	ARACNe (eps=0.05)	0.921	0.0036	0.813	0.0082
	ARACNe (eps=0.1)	0.921	0.0036	0.813	0.0082
	ARACNe (eps=0.2)	0.921	0.0036	0.813	0.0082
	dlGRN (l = 25)	0.951	0.0052	0.879	0.0089
	dlGRN (l = 50)	0.987	0.0021	0.968	0.0162
	dlGRN (l = 100)	0.992	0.0014	0.978	0.0123
	dlGRN (l = 150)	0.989	0.0022	0.972	0.0125
(200, 30)	GENIE	0.943	0.0018	0.869	0.0032
	CLR	0.903	0.003	0.886	0.0035
	ARACNe-AP	0.7	0.0139	0.43	0.0232
	ARACNe (eps=0)	0.931	0.0026	0.882	0.0037
	ARACNe (eps=0.05)	0.942	0.0018	0.865	0.0035
	ARACNe (eps=0.1)	0.942	0.0018	0.865	0.0035
	ARACNe (eps=0.2)	0.942	0.0018	0.865	0.0035
	dlGRN (l = 25)	0.95	0.0051	0.885	0.008
	dlGRN (l = 50)	0.988	0.0023	0.971	0.0162
	dlGRN (l = 100)	0.99	0.0022	0.975	0.0157
	dlGRN (l = 150)	0.992	0.0022	0.976	0.015
(20, 40)	GENIE	0.819	0.0067	0.561	0.0045
	CLR	0.816	0.0048	0.597	0.0053
	ARACNe-AP	0.646	0.0033	0.219	0.051
	ARACNe (eps=0)	0.791	0.0056	0.608	0.0043
	ARACNe (eps=0.05)	0.809	0.006	0.572	0.0074
	ARACNe (eps=0.1)	0.821	0.0059	0.571	0.009
	ARACNe (eps=0.2)	0.825	0.0067	0.571	0.0094
	dlGRN (l = 25)	0.908	0.0067	0.681	0.0073
	dlGRN (l = 50)	0.978	0.0044	0.921	0.0141
	dlGRN (l = 100)	0.98	0.0031	0.928	0.0103
	dlGRN (l = 150)	0.974	0.0029	0.906	0.0092
(30, 40)	GENIE	0.853	0.0068	0.646	0.0072
	CLR	0.845	0.0057	0.669	0.0079
	ARACNe-AP	0.683	0.003	0.323	0.0355
	ARACNe (eps=0)	0.828	0.0062	0.686	0.0093
	ARACNe (eps=0.05)	0.845	0.0064	0.65	0.0095
	ARACNe (eps=0.1)	0.854	0.0072	0.65	0.01
	ARACNe (eps=0.2)	0.855	0.0078	0.65	0.0102
	dlGRN (l = 25)	0.925	0.0057	0.782	0.0081
	dlGRN (l = 50)	0.985	0.0022	0.952	0.0201
	dlGRN (l = 100)	0.988	0.0023	0.961	0.0146
	dlGRN (l = 150)	0.986	0.0029	0.95	0.0139
(50, 40)	GENIE	0.887	0.0021	0.732	0.0046
	ARACNe-AP	0.707	0.0115	0.345	0.0254
	CLR	0.871	0.0027	0.74	0.0036
	ARACNe (eps=0)	0.868	0.0019	0.761	0.004
	ARACNe (eps=0.05)	0.886	0.0032	0.733	0.0037
	ARACNe (eps=0.1)	0.888	0.0033	0.732	0.0038
	ARACNe (eps=0.2)	0.888	0.0034	0.732	0.0039
	dlGRN (l = 25)	0.935	0.006	0.825	0.0079
	dlGRN (l = 50)	0.987	0.0022	0.965	0.022
	dlGRN (l = 100)	0.99	0.0022	0.971	0.0145
	dlGRN (l = 150)	0.985	0.0023	0.957	0.0116
(100, 40)	GENIE	0.919	0.0032	0.813	0.0053
	ARACNe-AP	0.69	0.0088	0.376	0.0076
	CLR	0.893	0.0019	0.826	0.0058
	ARACNe (eps=0)	0.906	0.0042	0.835	0.0068
	ARACNe (eps=0.05)	0.92	0.003	0.813	0.0068
	ARACNe (eps=0.1)	0.92	0.0031	0.813	0.0068
	ARACNe (eps=0.2)	0.92	0.0031	0.813	0.0068
	dlGRN (l = 25)	0.946	0.0054	0.874	0.0099
	dlGRN (l = 50)	0.99	0.0022	0.975	0.0188
	dlGRN (l = 100)	0.991	0.0029	0.975	0.015
	dlGRN (l = 150)	0.991	0.0029	0.974	0.0144
(200, 40)	GENIE	0.943	0.0028	0.871	0.0052
	CLR	0.901	0.0038	0.888	0.0037
	ARACNe-AP	0.681	0.0094	0.4	0.017
	ARACNe (eps=0)	0.933	0.0024	0.885	0.0029
	ARACNe (eps=0.05)	0.943	0.0023	0.869	0.0031
	ARACNe (eps=0.1)	0.943	0.0023	0.869	0.0031
	ARACNe (eps=0.2)	0.943	0.0023	0.869	0.0031
	dlGRN (l = 25)	0.95	0.0044	0.879	0.0092
	dlGRN (l = 50)	0.99	0.003	0.973	0.022
	dlGRN (l = 100)	0.993	0.0023	0.981	0.0143
	dlGRN (l = 150)	0.99	0.0037	0.976	0.0142
