# Supplementary material for: Globally learning gene regulatory networks based on hidden atomic regulators from transcriptomic big data
Source: BMC Genomics. 2020 Oct 14;21:711. doi: 10.1186/s12864-020-07079-8 (PMC7559338; doi:10.1186/s12864-020-07079-8)
Supplement: Supplementary file 1 — Additional file 1: SI Notes. SII Notes. SIII Notes. SIV Notes. [file 12864_2020_7079_MOESM1_ESM.zip › supplementary material/SIII Notes.xlsx]

## Sheet: dlGRN
TF	CS-GSE32863	CS-GSE10072	CS-GSE7670	Average CS
LMO2	0.275187	0.132769	0.659129	0.355695
TFAP2C	0.273718	0.119521	0.594732	0.329324
MEIS1	0.24213	0.134916	0.603275	0.326774
ETS2	0.236585	0.119683	0.60331	0.319859
TFAP2A	0.208622	0.127205	0.614764	0.316864
ETV4	0.276594	0.121793	0.550856	0.316415
STAT5B	0.206358	0.126988	0.604843	0.31273
NFYB	0.157818	0.11928	0.654057	0.310385
EGR2	0.255711	0.0989713	0.562333	0.305672
SPI1	0.229063	0.0938353	0.574327	0.299075
CP	0.247146	0.124213	0.518193	0.296517
NF1	0.213866	0.112134	0.560214	0.295405
AHR	0.230169	0.122838	0.520565	0.291191
NFATC1	0.186058	0.105712	0.575658	0.289143
TCF4	0.177438	0.13268	0.554448	0.288189
FLI1	0.218747	0.132488	0.49555	0.282262
EGR1	0.222361	0.111564	0.50217	0.278699
ATF6	0.234148	0.111547	0.48708	0.277591
SMAD7	0.193234	0.124587	0.513716	0.277179
BRCA1	0.21475	0.112567	0.488245	0.271854
ATF3	0.234572	0.0971723	0.483623	0.271789
PPARG	0.25981	0.105946	0.445636	0.270464
FOS	0.22331	0.101384	0.478253	0.267649
IRF1	0.210414	0.122516	0.457261	0.263397
CDC5L	0.190645	0.116	0.479728	0.262124
CEBPD	0.207693	0.128722	0.442909	0.259775
NFIL3	0.215616	0.101405	0.458178	0.2584
MYB	0.181741	0.0986648	0.483107	0.254504
HIF1A	0.17833	0.11405	0.465865	0.252749
SMAD4	0.195281	0.113424	0.440889	0.249864
RXRA	0.230927	0.120594	0.396053	0.249191
JUNB	0.221389	0.096057	0.411555	0.243
CEBPA	0.168433	0.112779	0.439533	0.240248
JUN	0.185436	0.112637	0.420493	0.239522
NR3C1	0.210892	0.127599	0.379671	0.239387
F3	0.195009	0.111986	0.397339	0.234778
CREB1	0.221885	0.0981436	0.38074	0.233589
NFIC	0.148358	0.112187	0.439461	0.233335
ELK1	0.163512	0.110438	0.425026	0.232992
LEF1	0.159608	0.112892	0.41827	0.230257
TP53	0.173705	0.109364	0.401373	0.228148
TFCP2	0.181624	0.11278	0.388234	0.227546
STAT1	0.210475	0.109793	0.35226	0.224176
YOD1	0.206205	0.0949118	0.364291	0.221803
MYC	0.202783	0.0815917	0.377132	0.220502
SP4	0.187732	0.103981	0.3605	0.217404
TGIF1	0.151659	0.110298	0.38163	0.214529
RORA	0.128428	0.122489	0.391721	0.214212
EP300	0.173784	0.101173	0.36108	0.212012
XBP1	0.139054	0.114093	0.378194	0.210447
ESR1	0.13318	0.0903658	0.406155	0.2099
NFKB2	0.187846	0.10335	0.332657	0.207951
SMAD3	0.138289	0.100973	0.368511	0.202591
REL	0.137228	0.101222	0.346404	0.194951
RARA	0.139738	0.0995382	0.338316	0.192531

## Sheet: GENIE3
TF	CS-GSE32863	CS-GSE10072	CS-GSE7670	Average CS
LMO2	0.0612793	0.0110309	0.0554158	0.0425753
TFAP2C	0.0565177	0.0202126	0.0465815	0.0411039
ETV4	0.0641415	0.0260368	0.0155775	0.0352519
AHR	0.0153964	0.0176694	0.0557259	0.0295972
IRF1	0.0123042	0.0376569	0.0303672	0.0267761
EGR2	0.0354887	0.0154696	0.0254058	0.0254547
ATF6	0.0280267	0.0311897	0.0157641	0.0249935
SPI1	0.0136922	0.00808588	0.051404	0.024394
STAT5B	0.0163382	0.0237496	0.0312131	0.023767
TFAP2A	0.0129113	0.0110994	0.0454131	0.0231413
ETS2	0.0251035	0.0140238	0.0251523	0.0214265
CEBPA	0.0119436	0.0190497	0.0325097	0.0211677
TFCP2	0.0196694	0.0305403	0.0122738	0.0208278
RXRA	0.0192501	0.0374225	0.00532186	0.0206648
CP	0.0329449	0.0148191	0.0136387	0.0204676
MYB	0.0241903	0.0108194	0.0237909	0.0196002
NFYB	0.00686793	0.00984043	0.0392308	0.0186464
TCF4	0.00800503	0.0272533	0.0175524	0.0176036
CDC5L	0.0148973	0.0139991	0.023215	0.0173705
ESR1	0.0110791	0.0232088	0.0169211	0.0170697
F3	0.0173118	0.0271858	0.00605568	0.0168511
CEBPD	0.012024	0.0244103	0.00926467	0.015233
NF1	0.013792	0.0137218	0.0181565	0.0152235
NFIC	0.00887871	0.0271792	0.00958455	0.0152141
NFATC1	0.0106959	0.0108594	0.023902	0.0151525
XBP1	0.00793513	0.0204063	0.0168254	0.0150556
TP53	0.0122142	0.02007	0.012865	0.0150497
EGR1	0.0161049	0.017666	0.0105384	0.0147698
MEIS1	0.0175587	0.00876241	0.0173744	0.0145652
ELK1	0.0155907	0.0141882	0.0135259	0.0144349
JUNB	0.0188074	0.0124625	0.011906	0.014392
PPARG	0.0246837	0.0113443	0.0070749	0.0143676
YOD1	0.0155004	0.0151614	0.0122363	0.0142994
JUN	0.0163922	0.0204533	0.00587421	0.0142399
SP4	0.0192139	0.00820965	0.014938	0.0141205
LEF1	0.0076388	0.0202004	0.0134362	0.0137584
STAT1	0.01282	0.0228591	0.00500403	0.013561
RORA	0.00692026	0.0217967	0.0110111	0.0132427
BRCA1	0.0180489	0.0104086	0.0106655	0.013041
FLI1	0.0143958	0.0143735	0.00977583	0.0128484
TGIF1	0.00884818	0.0197516	0.0094184	0.0126727
NFKB2	0.0155688	0.0167797	0.00429945	0.012216
HIF1A	0.00620353	0.0140855	0.0163033	0.0121974
SMAD4	0.0118483	0.015242	0.00926772	0.0121194
SMAD7	0.0100726	0.0169155	0.00927223	0.0120868
MYC	0.0227796	0.0077501	0.00542184	0.0119838
CREB1	0.0151383	0.0128737	0.00586786	0.0112933
ATF3	0.0135596	0.00939923	0.01038	0.011113
NR3C1	0.0134647	0.0153463	0.00412309	0.010978
NFIL3	0.011703	0.0131833	0.00770266	0.010863
FOS	0.0113523	0.00928676	0.00858118	0.00974007
SMAD3	0.00965762	0.0111895	0.00453897	0.00846204
REL	0.0102271	0.00954942	0.00548653	0.00842102
EP300	0.00703413	0.012751	0.003605	0.00779671
RARA	0.0071885	0.00987715	0.00448693	0.00718419

## Sheet: CLR
TF	CS-GSE32863	CS-GSE10072	CS-GSE7670	Average CS
ETV4	2.97557	3.58973	0.832507	2.46593
AHR	0.750474	0.805943	4.49288	2.01643
TFAP2C	2.33019	0.816577	2.65011	1.93229
LMO2	3.01761	0	2.68718	1.9016
IRF1	0.320419	3.40518	1.18298	1.63619
ATF6	1.07321	1.09482	2.39506	1.52103
SPI1	0.364578	0	3.16473	1.17644
NF1	1.74462	0	1.76777	1.1708
NFYB	0	0	2.74276	0.914252
NFATC1	0.996709	0	1.56296	0.853224
EGR2	1.59781	0	0.950803	0.849539
EGR1	0.386003	1.81094	0.114969	0.770637
STAT5B	0	0.84502	1.40548	0.750166
STAT1	1.42794	0.756608	0	0.728182
TFAP2A	0.294558	0	1.83468	0.709748
CDC5L	0.0388223	0	2.05046	0.696426
XBP1	0	1.84515	0	0.615049
MYB	0	0.299291	1.43498	0.57809
NFIC	0	0.602099	1.08961	0.563903
FLI1	1.19165	0	0.459721	0.550456
F3	1.5106	0	0	0.503532
TP53	0	1.43903	0	0.479678
PPARG	1.04746	0	0.184686	0.410717
NFKB2	0.874636	0.301004	0	0.39188
ESR1	0	0.83663	0.241583	0.359404
HIF1A	0	0	1.07401	0.358002
YOD1	1.05346	0	0	0.351155
MEIS1	0	0	1.04629	0.348763
NFIL3	1.01372	0	0	0.337907
ELK1	0	0.745628	0.0699668	0.271865
CREB1	0.782954	0	0	0.260985
FOS	0.745932	0	0	0.248644
ATF3	0.386003	0	0.259846	0.215283
TCF4	0	0.645038	0	0.215013
SMAD3	0.587638	0	0	0.195879
ETS2	0	0	0.515289	0.171763
LEF1	0	0.0412096	0.410765	0.150658
MYC	0.444857	0	0	0.148286
JUNB	0.441851	0	0	0.147284
SMAD7	0	0	0.414643	0.138214
CP	0.0930171	0	0.303464	0.13216
RORA	0	0.301004	0	0.100335
BRCA1	0.282155	0	0	0.0940517
TFCP2	0	0.227176	0	0.0757254
RXRA	0	0.200009	0	0.0666696
NR3C1	0.102607	0	0	0.0342022
CEBPA	0	0	0	0
CEBPD	0	0	0	0
EP300	0	0	0	0
JUN	0	0	0	0
RARA	0	0	0	0
REL	0	0	0	0
SMAD4	0	0	0	0
SP4	0	0	0	0
TGIF1	0	0	0	0

## Sheet: ARACNe-AP
TF	CS-GSE32863	CS-GSE10072	CS-GSE7670	Average CS
ETV4	1.67803	1.83783	0.416254	1.3107
TFAP2C	1.31937	0.424464	1.55699	1.10028
LMO2	1.70407	0.000616062	1.59173	1.0988
AHR	0.375237	0.419045	2.40601	1.06676
IRF1	0.16021	1.74377	0.71012	0.871368
ATF6	0.536607	0.566274	1.32194	0.808275
SPI1	0.182289	0.000182496	1.74391	0.642127
NF1	0.872311	3.71596e-07	0.883887	0.5854
NFYB	0	0.0075581	1.60346	0.537006
NFATC1	0.555347	0.000538802	0.781481	0.445789
EGR2	0.798907	0.000253464	0.475402	0.424854
CDC5L	0.0595122	0.0075776	1.13739	0.401493
STAT1	0.79774	0.393901	0	0.397214
EGR1	0.193001	0.931252	0.0574845	0.393913
STAT5B	0	0.438961	0.702739	0.380566
TFAP2A	0.147279	0.000132883	0.917342	0.354918
XBP1	0.00164403	0.948688	0	0.316777
MYB	0	0.160797	0.766224	0.309007
NFIC	0	0.315154	0.58819	0.301114
FLI1	0.595823	0.00231716	0.229861	0.276
F3	0.823619	0.000495921	0	0.274705
TP53	0	0.741707	0.00227603	0.247994
HIF1A	0	0.000839921	0.635097	0.211979
PPARG	0.523732	0.00162074	0.0923431	0.205899
NFKB2	0.437318	0.161697	0.000257269	0.199757
ESR1	0	0.43311	0.120791	0.184634
YOD1	0.526732	0.0042444	0.00190815	0.177628
MEIS1	0	0.000403717	0.523144	0.174516
NFIL3	0.50686	0.00751674	0	0.171459
CREB1	0.482003	0.00627424	0	0.162759
ELK1	0.00355518	0.388305	0.0349834	0.142281
FOS	0.372966	9.54508e-06	0	0.124325
TCF4	0	0.337038	0	0.112346
ATF3	0.193001	0.00284054	0.129923	0.108588
SMAD3	0.316969	0.000528234	0	0.105833
ETS2	0	0.00160345	0.257644	0.0864159
LEF1	0.0118594	0.0292895	0.205383	0.0821772
MYC	0.222429	5.08111e-05	0	0.0741598
JUNB	0.220925	0.000380389	0	0.0737686
SMAD7	0	0.00709653	0.207322	0.0714727
CP	0.0465086	0.00634757	0.151732	0.068196
RORA	0.00593452	0.161697	0	0.055877
BRCA1	0.141078	0.00413611	0	0.0484045
TFCP2	0	0.12407	0.00072995	0.0415998
RXRA	0	0.110223	0	0.0367412
NR3C1	0.0513033	0.00363224	0	0.0183118
TGIF1	0	0.00201773	0.0115414	0.00451971
EP300	0.0132174	7.57038e-05	0	0.00443104
SP4	0	0.00750824	0.00509297	0.0042004
SMAD4	0	0.00793682	0	0.00264561
REL	0.00159273	0.00259618	0	0.0013963
JUN	0	0.00281464	0	0.000938214
RARA	0.000131854	0.00203838	0	0.000723413
CEBPA	0	0.000242336	0	8.07785e-05
CEBPD	0	9.47326e-05	0	3.15775e-05

## Sheet: ARACNE
TF	CS-GSE32863	CS-GSE10072	CS-GSE7670	Average CS
LMO2	0.195262	0	0.248135	0.147799
SPI1	0	0	0.161544	0.0538481
AHR	0	0	0.159569	0.0531896
TFAP2C	0.154276	0	0	0.0514254
MYB	0	0	0.0487347	0.0162449
ETV4	0	0.0429696	0	0.0143232
XBP1	0	0.0261139	0	0.00870464
TP53	0	0.0221902	0	0.00739672
ATF3	0	0	0	0
ATF6	0	0	0	0
BRCA1	0	0	0	0
CDC5L	0	0	0	0
CEBPA	0	0	0	0
CEBPD	0	0	0	0
CP	0	0	0	0
CREB1	0	0	0	0
EGR1	0	0	0	0
EGR2	0	0	0	0
ELK1	0	0	0	0
EP300	0	0	0	0
ESR1	0	0	0	0
ETS2	0	0	0	0
F3	0	0	0	0
FLI1	0	0	0	0
FOS	0	0	0	0
HIF1A	0	0	0	0
IRF1	0	0	0	0
JUN	0	0	0	0
JUNB	0	0	0	0
LEF1	0	0	0	0
MEIS1	0	0	0	0
MYC	0	0	0	0
NF1	0	0	0	0
NFATC1	0	0	0	0
NFIC	0	0	0	0
NFIL3	0	0	0	0
NFKB2	0	0	0	0
NFYB	0	0	0	0
NR3C1	0	0	0	0
PPARG	0	0	0	0
RARA	0	0	0	0
REL	0	0	0	0
RORA	0	0	0	0
RXRA	0	0	0	0
SMAD3	0	0	0	0
SMAD4	0	0	0	0
SMAD7	0	0	0	0
SP4	0	0	0	0
STAT1	0	0	0	0
STAT5B	0	0	0	0
TCF4	0	0	0	0
TFAP2A	0	0	0	0
TFCP2	0	0	0	0
TGIF1	0	0	0	0
YOD1	0	0	0	0
