# Supplementary material for: Globally learning gene regulatory networks based on hidden atomic regulators from transcriptomic big data
Source: BMC Genomics. 2020 Oct 14;21:711. doi: 10.1186/s12864-020-07079-8 (PMC7559338; doi:10.1186/s12864-020-07079-8)
Supplement: Supplementary file 1 — Additional file 1: SI Notes. SII Notes. SIII Notes. SIV Notes. [file 12864_2020_7079_MOESM1_ESM.zip › supplementary material/SIV Notes.xlsx]

## Sheet: Sheet1
Gene	cs	p-value
A2M	0.420741	0
A4GALT	0.489202	0
ABCA3	0.678962	0
ABCA8	0.385776	0
ABCC10	0.558668	0
ABCC2	0.448667	0
ABHD5	0.579595	0
ABLIM1	0.518167	0
ABP1	0.444132	0
ACAA2	0.392636	0
ACADL	0.417021	0
ACE2	0.492371	0
ACOX2	0.455223	0
ACP6	0.597763	0
ACSL5	0.474303	0
ACSM3	0.411978	0
ACTA2	0.427692	0
ACTG2	0.440937	0
ACVR1	0.365801	0
ACVRL1	0.694386	0
ADAMDEC1	0.369177	0
ADAMTS8	0.660185	0
ADAMTSL3	0.533159	0
ADARB1	0.406613	0
ADCY3	0.430756	0
ADH1B	0.577754	0
ADM	0.378545	0
AEBP1	0.362977	0
AFF3	0.364338	0
AGER	0.820471	0
AGPAT2	0.398333	0
AGR2	0.595697	0
AGTR1	0.47756	0
AHNAK	0.388562	0
AHR	0.514354	0
AIM2	0.477626	0
AKAP12	0.537912	0
AKAP7	0.422889	0
AKR1B1	0.507374	0
AKR1C2	0.382859	0
AKR7A3	0.453716	0
ALAS2	0.364412	0
ALDH1A2	0.569878	0
ALDH3A2	0.386279	0
ALDH3B1	0.360374	0
ALOX15	0.390792	0
ALOX15B	0.356798	0
ALPL	0.581797	0
AMH	0.37624	0
ANGPT1	0.395021	0
ANGPT2	0.430865	0
ANGPTL2	0.405454	0
ANK2	0.374235	0
ANKMY2	0.348066	0
ANKRD1	0.389101	0
ANXA1	0.417465	0
ANXA13	0.445092	0
ANXA6	0.541237	0
AOAH	0.491873	0
AP1G2	0.376639	0
AP1S1	0.558418	0
APIP	0.340717	0
APOBEC3C	0.42809	0
APOBEC3G	0.455624	0
APOD	0.402074	0
APOL3	0.337555	0
APOLD1	0.586223	0
AQP1	0.480032	0
AQP3	0.405031	0
AQP4	0.400291	0
AQP5	0.383988	0
ARFGAP1	0.518877	0
ARHGAP15	0.340565	0
ARHGAP25	0.396566	0
ARHGDIB	0.416584	0
ARHGEF15	0.617268	0
ARHGEF4	0.387466	0
ARHGEF6	0.44217	0
ARID3A	0.353302	0
ARIH2	0.381018	0
ARL14	0.506939	0
ARSE	0.582184	0
ASB9	0.418964	0
ASF1A	0.352326	0
ASPM	0.384818	0
ASRGL1	0.362415	0
ASTN2	0.468271	0
ATIC	0.741058	0
ATXN3	0.529054	0
AVP	0.466011	0
AXL	0.408381	0
B4GALT1	0.402641	0
BAALC	0.489564	0
BAAT	0.437237	0
BAMBI	0.377271	0
BATF	0.562977	0
BCAS1	0.396345	0
BCHE	0.645693	0
BCL11A	0.405526	0
BCL2L2	0.374482	0
BDNF	0.591262	0
BIK	0.453716	0
BLK	0.448054	0
BLMH	0.34533	0
BLVRA	0.357197	0
BLZF1	0.471704	0
BMP8B	0.35943	0
BMPR1A	0.384132	0
BNIP2	0.360399	0
BOK	0.372761	0
BOLA1	0.368697	0
BPHL	0.500534	0
BST2	0.587437	0
BTBD3	0.373606	0
C1QB	0.678085	0
C1S	0.537966	0
C2	0.381888	0
C4BPA	0.373042	0
C4BPB	0.523713	0
C5	0.444882	0
C5AR1	0.367214	0
CA3	0.591209	0
CA9	0.599214	0
CACNA2D2	0.451661	0
CACYBP	0.411122	0
CAD	0.436086	0
CALB2	0.528102	0
CALCRL	0.705518	0
CALD1	0.376488	0
CALML3	0.621649	0
CALML5	0.588451	0
CAMK2N1	0.497611	0
CAPG	0.353023	0
CAPN3	0.344592	0
CAPN9	0.531819	0
CARD10	0.367991	0
CARD8	0.530353	0
CARHSP1	0.347841	0
CASP1	0.45803	0
CASQ2	0.608235	0
CBLC	0.579874	0
CBR3	0.407463	0
CBS	0.390466	0
CBX7	0.363075	0
CCDC47	0.61951	0
CCDC48	0.408083	0
CCDC68	0.470286	0
CCL13	0.41152	0
CCL18	0.546848	0
CCL2	0.56667	0
CCL20	0.535639	0
CCL21	0.39791	0
CCL5	0.4491	0
CCNA1	0.404537	0
CCNB2	0.393926	0
CCND1	0.396554	0
CCR7	0.444679	0
CCT6A	0.450711	0
CD163	0.429595	0
CD1B	0.436753	0
CD1C	0.464961	0
CD1E	0.512362	0
CD2	0.448803	0
CD34	0.474019	0
CD36	0.406717	0
CD37	0.360453	0
CD48	0.381	0
CD6	0.439521	0
CD72	0.403844	0
CD83	0.458759	0
CD86	0.455039	0
CD8A	0.373532	0
CD96	0.342482	0
CDC20	0.467239	0
CDH11	0.357984	0
CDH12	0.371185	0
CDH13	0.513902	0
CDH15	0.34517	0
CDH4	0.35074	0
CDH5	0.606877	0
CDK10	0.363733	0
CDK5R1	0.356593	0
CDKN1C	0.573931	0
CDKN2A	0.552076	0
CDKN2B	0.449532	0
CDO1	0.721088	0
CEACAM1	0.447074	0
CEACAM5	0.667786	0
CEACAM6	0.669798	0
CEBPG	0.415863	0
CES1	0.531591	0
CETP	0.378753	0
CFB	0.62215	0
CFH	0.358775	0
CFLAR	0.436162	0
CFTR	0.571074	0
CGA	0.496401	0
CH25H	0.466261	0
CHAF1B	0.478572	0
CHGA	0.357128	0
CHN2	0.387391	0
CHPT1	0.377582	0
CHRM3	0.34791	0
CHRNA1	0.488388	0
CHRNA5	0.402477	0
CIB2	0.40316	0
CKMT2	0.393964	0
CLDN18	0.454264	0
CLDN4	0.587921	0
CLDN5	0.763526	0
CLDN8	0.420995	0
CLEC1A	0.706107	0
CLIC3	0.691092	0
CLN5	0.355223	0
CNTN6	0.373159	0
CNTNAP2	0.410781	0
COL11A1	0.475455	0
COL13A1	0.523964	0
COL16A1	0.360686	0
COL17A1	0.619352	0
COL1A1	0.457946	0
COL4A1	0.354441	0
COL4A2	0.414058	0
COL5A1	0.411356	0
COL5A2	0.563004	0
COL6A2	0.370336	0
COL7A1	0.355072	0
COL8A2	0.429267	0
COLEC12	0.435079	0
COMP	0.490987	0
COMT	0.405886	0
CORO2B	0.399404	0
COX6B1	0.354971	0
COX7A1	0.879722	0
CP	0.606462	0
CPB2	0.455282	0
CPS1	0.373192	0
CPVL	0.425798	0
CREB1	0.370217	0
CREB5	0.364025	0
CRIP1	0.398644	0
CRISPLD2	0.569375	0
CRYAB	0.440497	0
CSDA	0.354734	0
CSF1R	0.458258	0
CSF3R	0.366214	0
CSPG4	0.384356	0
CSPG5	0.484099	0
CSRP2	0.365009	0
CST6	0.367293	0
CTNNAL1	0.528814	0
CTNNBL1	0.416846	0
CTSE	0.479956	0
CTSF	0.527139	0
CTSK	0.371344	0
CTSW	0.330547	0
CTSZ	0.353139	0
CX3CL1	0.367825	0
CXADR	0.444293	0
CXCL14	0.424278	0
CXCL6	0.366408	0
CXCR6	0.397968	0
CYB5R2	0.395683	0
CYBRD1	0.443511	0
CYP1A2	0.444684	0
CYP21A2	0.489117	0
CYP26B1	0.469415	0
CYP27A1	0.449131	0
CYP27B1	0.575445	0
CYP2C18	0.456869	0
CYP2E1	0.362018	0
CYP3A5	0.369813	0
CYP4B1	0.450917	0
CYP4F3	0.425864	0
CYSLTR1	0.35695	0
D4S234E	0.424926	0
DAAM2	0.405097	0
DACH1	0.375167	0
DBN1	0.395081	0
DDA1	0.345893	0
DDAH1	0.403495	0
DDAH2	0.440795	0
DDR1	0.679481	0
DDR2	0.465462	0
DDX43	0.478286	0
DEFB1	0.410759	0
DEGS1	0.460141	0
DGKA	0.552624	0
DHCR24	0.428744	0
DHRS2	0.485835	0
DIO1	0.459733	0
DIO2	0.361385	0
DLC1	0.400871	0
DLG4	0.338987	0
DLGAP4	0.391721	0
DLX5	0.519435	0
DMBT1	0.542581	0
DNAJB1	0.478222	0
DNAJB4	0.375036	0
DNAJC15	0.345592	0
DNAJC7	0.354834	0
DNALI1	0.479489	0
DNASE1L3	0.449247	0
DOCK2	0.362068	0
DPP4	0.408377	0
DPP8	0.381972	0
DRD4	0.434164	0
DSCR6	0.468604	0
DST	0.433087	0
DTL	0.387113	0
DUSP1	0.374467	0
DYRK2	0.638383	0
ECEL1	0.448363	0
ECM1	0.492778	0
ECM2	0.408711	0
EDN2	0.404324	0
EDNRB	0.402534	0
EEF1A2	0.631038	0
EFCAB1	0.46339	0
EFEMP1	0.503816	0
EFEMP2	0.690519	0
EFS	0.396364	0
EGFL7	0.642273	0
EGR2	0.421831	0
EHF	0.387363	0
EIF1AX	0.348051	0
EIF1B	0.350223	0
ELF3	0.584628	0
ELF5	0.408382	0
ELL2	0.339163	0
ELMO1	0.471926	0
ELMO3	0.495141	0
EMCN	0.331393	0
EMILIN1	0.382192	0
EML1	0.409123	0
EMR1	0.502536	0
EMR2	0.43335	0
EMR3	0.606981	0
ENG	0.761201	0
ENO1	0.458701	0
ENO2	0.43079	0
ENOSF1	0.392121	0
ENPP2	0.432781	0
ENTPD3	0.376009	0
EPAS1	0.782899	0
EPB41L2	0.413864	0
EPB41L3	0.474412	0
EPHA1	0.520359	0
EPHB6	0.404832	0
EPHX1	0.381391	0
EPHX2	0.365379	0
EPN3	0.423697	0
EPOR	0.366882	0
ERBB3	0.349512	0
ETS2	0.673649	0
EVC	0.378335	0
EVI2B	0.38244	0
EVI5	0.39479	0
EVL	0.431823	0
EYA2	0.411504	0
F10	0.486064	0
F5	0.408024	0
F8	0.389002	0
FA2H	0.411136	0
FAIM3	0.369045	0
FAM107A	0.681148	0
FAM38B	0.396212	0
FAM50B	0.446944	0
FAP	0.414326	0
FARP1	0.534717	0
FBLN1	0.441086	0
FBLN2	0.517242	0
FBLN5	0.37754	0
FBP1	0.421152	0
FBXL5	0.565996	0
FBXO2	0.428984	0
FCER1A	0.598909	0
FCER1G	0.397778	0
FCGR2B	0.340791	0
FCGRT	0.398449	0
FCN1	0.607326	0
FCN3	0.825065	0
FEZ1	0.434572	0
FFAR2	0.44903	0
FGA	0.355409	0
FGF2	0.726985	0
FGFBP1	0.390965	0
FGFR4	0.440851	0
FGG	0.358725	0
FGL2	0.551808	0
FHL2	0.383172	0
FIP1L1	0.409685	0
FLRT2	0.381253	0
FMO2	0.620543	0
FOLR3	0.458233	0
FOSL1	0.398282	0
FOXA2	0.410992	0
FOXD1	0.375052	0
FOXF1	0.536237	0
FOXF2	0.513801	0
FPR1	0.639503	0
FRK	0.382656	0
FRMD4A	0.370383	0
FSCN1	0.369127	0
FSTL1	0.446814	0
FSTL3	0.405678	0
FURIN	0.603304	0
FUT2	0.67718	0
FUT3	0.574423	0
FXYD1	0.595484	0
FXYD3	0.402562	0
FXYD6	0.445143	0
FYCO1	0.410831	0
FZD2	0.41819	0
GABRB3	0.430748	0
GABRP	0.548477	0
GAL	0.439485	0
GALC	0.479097	0
GALNT12	0.374793	0
GAMT	0.344544	0
GAS1	0.356412	0
GAS6	0.490439	0
GAS7	0.687926	0
GATA2	0.473332	0
GCNT3	0.567029	0
GDF10	0.581048	0
GDF15	0.35822	0
GFRA2	0.463494	0
GFRA3	0.404791	0
GIMAP5	0.516712	0
GJA4	0.575209	0
GLIPR1	0.436481	0
GNA15	0.424176	0
GNLY	0.339314	0
GOLGA8A	0.339729	0
GP1BB	0.388658	0
GPKOW	0.347416	0
GPM6B	0.54697	0
GPR1	0.404418	0
GPR162	0.411729	0
GPR4	0.412302	0
GPR56	0.599747	0
GPRC5A	0.455499	0
GPX2	0.655494	0
GPX3	0.523776	0
GPX7	0.387389	0
GRAP	0.425089	0
GRB10	0.373272	0
GRB7	0.712819	0
GREM1	0.584449	0
GSTA4	0.371755	0
GSTM2	0.46017	0
GSTM3	0.349932	0
GTF2H3	0.358973	0
GTF2IRD1	0.344121	0
GUCY1B2	0.504522	0
GYPC	0.566439	0
GZMA	0.447822	0
GZMB	0.345838	0
H1F0	0.426027	0
H2AFY2	0.417873	0
HABP2	0.631044	0
HAL	0.571311	0
HBB	0.636892	0
HBD	0.400926	0
HCK	0.398682	0
HCLS1	0.399757	0
HCP5	0.341093	0
HDC	0.470184	0
HDHD3	0.627755	0
HEPH	0.44333	0
HEY2	0.400026	0
HIF3A	0.379185	0
HIST1H2BK	0.446776	0
HK2	0.356141	0
HK3	0.66263	0
HLA-DMA	0.446142	0
HLA-DMB	0.396249	0
HLA-DPA1	0.399426	0
HLA-DPB1	0.382935	0
HLA-DQB2	0.370158	0
HLA-DRA	0.50432	0
HLF	0.458183	0
HMGA1	0.359531	0
HMGCS2	0.432069	0
HNMT	0.464765	0
HOMER3	0.415758	0
HOXA10	0.407238	0
HOXA4	0.625253	0
HOXA5	0.592584	0
HOXB2	0.520955	0
HOXB5	0.381131	0
HOXB7	0.37637	0
HOXB8	0.403591	0
HOXC8	0.524655	0
HRAS	0.399828	0
HS3ST2	0.381115	0
HS3ST3A1	0.339828	0
HSD17B2	0.409709	0
HSPB2	0.640675	0
HSPB3	0.537402	0
HSPB6	0.567819	0
HSPB8	0.485339	0
HTATIP2	0.391727	0
HTR2B	0.353787	0
HYAL1	0.440556	0
HYAL2	0.634898	0
IARS2	0.516224	0
ICAM2	0.383247	0
ICAM3	0.489224	0
ID1	0.35415	0
IDUA	0.4764	0
IFI44	0.355264	0
IFNAR2	0.392699	0
IGFALS	0.463381	0
IGFBP2	0.380823	0
IGFBP7	0.393568	0
IGJ	0.362512	0
IGLL1	0.383595	0
IGSF6	0.392144	0
IL10RA	0.422729	0
IL11RA	0.524892	0
IL18R1	0.388028	0
IL18RAP	0.535635	0
IL1RN	0.504571	0
IL20RA	0.391816	0
IL21R	0.416375	0
IL32	0.394919	0
IL6	0.559549	0
IL7R	0.450562	0
INA	0.415544	0
INSL4	0.489577	0
IRAK3	0.501225	0
IRF7	0.363932	0
IRS2	0.370376	0
ISG20	0.370705	0
ISG20L2	0.557514	0
ITGA6	0.372618	0
ITGA8	0.454105	0
ITGAX	0.404969	0
ITGB2	0.451162	0
ITGB4	0.361218	0
ITGB7	0.461976	0
ITIH2	0.396567	0
ITK	0.409736	0
ITM2C	0.363209	0
ITPKB	0.347677	0
JAM2	0.610676	0
JAM3	0.534093	0
KAL1	0.36735	0
KCNA5	0.654309	0
KCNAB1	0.365971	0
KCNH6	0.335706	0
KCNJ2	0.376893	0
KCNJ8	0.407511	0
KCNK3	0.594185	0
KCNMB1	0.340843	0
KCNN4	0.378514	0
KCTD12	0.465485	0
KCTD14	0.378476	0
KCTD9	0.334331	0
KDELR2	0.598493	0
KHDRBS3	0.377968	0
KIAA0020	0.393032	0
KIAA0240	0.357952	0
KIAA0427	0.375238	0
KIAA1199	0.477922	0
KIAA1324	0.447814	0
KITLG	0.354688	0
KL	0.558362	0
KLHL9	0.428431	0
KLK11	0.380903	0
KLK12	0.409264	0
KLK5	0.379663	0
KLRB1	0.361491	0
KPNA1	0.575113	0
KRT10	0.351351	0
KRT15	0.420788	0
KRT17	0.384202	0
KRT23	0.449674	0
KRT4	0.560098	0
KRT7	0.39184	0
KRT8	0.666834	0
KYNU	0.389245	0
LACTB2	0.454244	0
LAD1	0.473085	0
LAMA2	0.52306	0
LAMA4	0.498265	0
LAMB3	0.484795	0
LAMC2	0.434447	0
LAMP3	0.441063	0
LAPTM5	0.406452	0
LARP6	0.392612	0
LCN2	0.529058	0
LCP1	0.354915	0
LECT1	0.37687	0
LEPR	0.403726	0
LEPREL1	0.33537	0
LGALS1	0.451503	0
LGALS4	0.615261	0
LGALS8	0.471133	0
LGALS9	0.35999	0
LHX2	0.380278	0
LIF	0.391096	0
LILRA2	0.510192	0
LILRA5	0.421444	0
LILRB1	0.352197	0
LILRB2	0.399988	0
LILRB5	0.427053	0
LIME1	0.483028	0
LIMK1	0.561686	0
LIMS1	0.450117	0
LIMS2	0.673786	0
LLGL2	0.411234	0
LMCD1	0.388087	0
LMO3	0.441133	0
LPHN2	0.394049	0
LPIN2	0.517399	0
LPL	0.458417	0
LPPR4	0.352634	0
LRMP	0.474003	0
LRP5	0.397232	0
LRP8	0.379988	0
LRRC17	0.386793	0
LRRC32	0.7128	0
LRRN3	0.614585	0
LTA4H	0.364738	0
LTBP4	0.346446	0
LTC4S	0.794213	0
LY6D	0.476678	0
LY86	0.552219	0
LY96	0.406013	0
MACF1	0.453384	0
MAL	0.767427	0
MALL	0.406827	0
MAN2C1	0.366925	0
MAP2	0.428393	0
MAP2K2	0.432518	0
MAPK1	0.592135	0
MAPK13	0.549904	0
MAPK8IP1	0.368599	0
MAPK8IP2	0.386982	0
MARCO	0.447352	0
MARK2	0.59512	0
MATK	0.438287	0
MATN2	0.534932	0
MB	0.63675	0
MBD4	0.36491	0
MBNL1	0.357719	0
MBNL2	0.401857	0
MBTD1	0.396207	0
MCM5	0.472059	0
MEOX1	0.404443	0
MFAP4	0.605504	0
MFNG	0.617061	0
MFSD7	0.417346	0
MGLL	0.40115	0
MGP	0.570449	0
MID1	0.474418	0
MLPH	0.457231	0
MMD	0.361972	0
MME	0.587175	0
MMP1	0.426111	0
MMP11	0.471306	0
MMRN1	0.378615	0
MMRN2	0.623109	0
MOCS1	0.36995	0
MOSC2	0.43481	0
MOXD1	0.37547	0
MPZL1	0.574934	0
MR1	0.364201	0
MS4A2	0.519624	0
MS4A6A	0.510541	0
MSC	0.428568	0
MSLN	0.494018	0
MSMB	0.533455	0
MSR1	0.439756	0
MST1R	0.601464	0
MT1E	0.39969	0
MT1G	0.395894	0
MTAP	0.360928	0
MUC1	0.553229	0
MUC13	0.467076	0
MUC4	0.360951	0
MX2	0.45339	0
MYH11	0.508334	0
MYL5	0.361888	0
MYL9	0.407744	0
MYLK	0.494782	0
NBL1	0.413696	0
NCALD	0.61008	0
NCF4	0.364879	0
NDRG2	0.756252	0
NDRG4	0.448327	0
NEBL	0.387547	0
NEFH	0.4122	0
NES	0.393506	0
NFE2	0.34413	0
NFS1	0.384695	0
NFYB	0.413956	0
NINJ2	0.433811	0
NKX2-2	0.387142	0
NMB	0.450784	0
NME3	0.412572	0
NMU	0.412455	0
NOL3	0.510578	0
NOS3	0.380597	0
NOTCH4	0.581429	0
NOX4	0.493235	0
NPC1L1	0.465924	0
NPDC1	0.366481	0
NPR2	0.5953	0
NPTX2	0.358081	0
NR0B2	0.435695	0
NR1H3	0.346752	0
NR3C1	0.349466	0
NR4A1	0.558382	0
NUP155	0.427535	0
NUSAP1	0.448968	0
NXT2	0.508148	0
OAS1	0.383489	0
OAS2	0.392932	0
OASL	0.445473	0
OGDH	0.441955	0
OLFM1	0.593561	0
OLFML1	0.509595	0
OLFML2A	0.393402	0
OLFML3	0.465552	0
OLR1	0.485416	0
OSBPL10	0.478692	0
P2RX4	0.372147	0
P2RX7	0.349243	0
PAEP	0.421217	0
PAK1	0.371928	0
PALM	0.440022	0
PARP12	0.376588	0
PARVB	0.367712	0
PCDH12	0.402522	0
PCOLCE	0.359864	0
PCP4	0.612558	0
PCSK1	0.407039	0
PDE2A	0.367804	0
PDE3B	0.41054	0
PDE4B	0.437877	0
PDE4C	0.473781	0
PDE4D	0.35193	0
PDE8B	0.650522	0
PDGFRA	0.447264	0
PDGFRB	0.341799	0
PDLIM1	0.431722	0
PDPK1	0.449926	0
PDPN	0.523077	0
PECAM1	0.773804	0
PEG3	0.465689	0
PENK	0.553062	0
PER3	0.3726	0
PEX6	0.427325	0
PHACTR2	0.420894	0
PHGDH	0.355906	0
PHLDA2	0.576359	0
PHYH	0.388909	0
PI3	0.396265	0
PIGR	0.38617	0
PIK3CD	0.372152	0
PILRA	0.427649	0
PITX2	0.389876	0
PKD2	0.450826	0
PKIA	0.413264	0
PKN1	0.420171	0
PKP1	0.379659	0
PKP3	0.523395	0
PLA1A	0.409241	0
PLA2G1B	0.41227	0
PLA2G4C	0.418909	0
PLAC8	0.510237	0
PLAT	0.402675	0
PLAUR	0.38442	0
PLCB4	0.378146	0
PLCE1	0.351458	0
PLEKHA4	0.352791	0
PLEKHA6	0.530929	0
PLEKHB1	0.421989	0
PLS3	0.342569	0
PLSCR1	0.351384	0
PLXNB1	0.374357	0
PLXNB3	0.585067	0
PMAIP1	0.46298	0
POLR2D	0.42212	0
POMGNT1	0.338867	0
PON3	0.34179	0
POU4F1	0.360479	0
PPARG	0.435023	0
PPP1R13B	0.366811	0
PPP1R14D	0.557059	0
PPP1R16B	0.687306	0
PPP1R2	0.371189	0
PPP1R9A	0.438626	0
PPP3CC	0.363008	0
PQLC1	0.357228	0
PRAME	0.469371	0
PRG2	0.389677	0
PRKCDBP	0.415962	0
PRKCQ	0.374697	0
PRKD1	0.467501	0
PRKX	0.341104	0
PRODH	0.405165	0
PROSC	0.376841	0
PRPF19	0.356749	0
PRRG1	0.469434	0
PRRG4	0.444561	0
PRSS1	0.376182	0
PRSS2	0.393201	0
PRSS21	0.407292	0
PRSS23	0.361879	0
PRX	0.639333	0
PSCA	0.479671	0
PSD3	0.40964	0
PSMB2	0.408019	0
PSMD11	0.422828	0
PSMF1	0.347096	0
PSPH	0.385397	0
PSTPIP1	0.366446	0
PTGER2	0.402102	0
PTGER3	0.467857	0
PTGIS	0.440521	0
PTK6	0.635733	0
PTN	0.435649	0
PTPN6	0.462396	0
PTPRCAP	0.400282	0
PTPRD	0.58517	0
PTPRE	0.373852	0
PTPRH	0.63595	0
PTPRM	0.385568	0
PTPRN2	0.497353	0
PTPRO	0.49044	0
PTPRR	0.40159	0
PYCARD	0.404834	0
PYCR1	0.772803	0
QDPR	0.392197	0
RAB11FIP2	0.360326	0
RAB15	0.339558	0
RAB25	0.697554	0
RAB31	0.541375	0
RABEP1	0.359805	0
RAC2	0.382667	0
RAD51C	0.381395	0
RAI2	0.509324	0
RALBP1	0.354303	0
RALGDS	0.543121	0
RALGPS2	0.388421	0
RAMP2	0.473439	0
RAPGEFL1	0.518055	0
RARRES2	0.445001	0
RARRES3	0.404374	0
RASAL1	0.510278	0
RASGRF1	0.363312	0
RASGRP2	0.584673	0
RASIP1	0.501126	0
RASL12	0.560784	0
RBBP4	0.373644	0
RBKS	0.43111	0
RBMS3	0.355934	0
RBP1	0.387297	0
RCBTB2	0.461008	0
RDH5	0.375946	0
REG1A	0.408341	0
REG1B	0.386004	0
RELB	0.397515	0
RELN	0.473393	0
RETN	0.554751	0
RGS11	0.40928	0
RGS17	0.372658	0
RGS5	0.498285	0
RHBDL1	0.42428	0
RIF1	0.388358	0
RIMS3	0.382054	0
RIN2	0.477063	0
RIT1	0.49068	0
RNASE1	0.368947	0
RNASE6	0.374246	0
RNASEH2A	0.535328	0
RNF126	0.357785	0
RNF43	0.494887	0
RNH1	0.420858	0
ROBO4	0.652607	0
ROR2	0.367363	0
RORA	0.372153	0
ROS1	0.406768	0
RPA3	0.494068	0
RPH3AL	0.539914	0
RPL39L	0.506887	0
RPS6KA1	0.376444	0
RPS6KA2	0.396862	0
RPS6KA5	0.372644	0
RRAD	0.516963	0
RRM2	0.54424	0
RUFY3	0.35365	0
RUNX1	0.557552	0
RUNX1T1	0.622231	0
RUNX2	0.485179	0
RYBP	0.35119	0
RYR1	0.37329	0
S100A14	0.494983	0
S100A2	0.385905	0
S100A4	0.526747	0
S100A8	0.645354	0
S100A9	0.386374	0
S100P	0.558271	0
SCD5	0.401811	0
SCEL	0.360913	0
SCGN	0.411777	0
SCNN1A	0.51744	0
SCNN1B	0.391795	0
SCRN1	0.577245	0
SCTR	0.391518	0
SCUBE2	0.38848	0
SCUBE3	0.454074	0
SELE	0.430574	0
SELP	0.391858	0
SEMA3B	0.404759	0
SEMA3F	0.389009	0
SERPINA1	0.501104	0
SERPINA3	0.537014	0
SERPINF1	0.522972	0
SERPING1	0.705084	0
SERPINI1	0.356686	0
SETBP1	0.460308	0
SEZ6L2	0.735255	0
SFN	0.681248	0
SFRP1	0.551841	0
SFRP5	0.536921	0
SFTPB	0.389877	0
SFTPC	0.355358	0
SFTPD	0.648885	0
SGCA	0.387285	0
SGCB	0.36094	0
SH2D3A	0.438511	0
SH3GL2	0.450156	0
SH3GL3	0.533184	0
SHANK2	0.485631	0
SHB	0.337529	0
SLA	0.351067	0
SLAMF7	0.403809	0
SLBP	0.359221	0
SLC11A1	0.369811	0
SLC14A1	0.562911	0
SLC15A2	0.37823	0
SLC15A3	0.488331	0
SLC16A3	0.520116	0
SLC18A3	0.37961	0
SLC20A2	0.430849	0
SLC24A3	0.417804	0
SLC25A1	0.346909	0
SLC25A10	0.412654	0
SLC25A4	0.389861	0
SLC27A3	0.349996	0
SLC28A2	0.44504	0
SLC29A1	0.53746	0
SLC2A10	0.421607	0
SLC2A3	0.443922	0
SLC2A5	0.48307	0
SLC34A2	0.372178	0
SLC37A1	0.419716	0
SLC39A14	0.478384	0
SLC39A4	0.646117	0
SLC43A3	0.355209	0
SLC44A4	0.369992	0
SLC4A4	0.434987	0
SLC7A11	0.500901	0
SLIT2	0.446691	0
SLIT3	0.53427	0
SMAD7	0.366252	0
SMARCA1	0.370013	0
SMARCA2	0.361107	0
SNCA	0.642731	0
SNCAIP	0.495984	0
SNCG	0.379718	0
SNRPD1	0.42543	0
SNTB1	0.428246	0
SOCS1	0.358891	0
SOCS2	0.485802	0
SORBS1	0.386765	0
SORBS3	0.395416	0
SORD	0.480836	0
SOSTDC1	0.718288	0
SOX11	0.360576	0
SOX15	0.4167	0
SOX17	0.784052	0
SOX18	0.601725	0
SOX2	0.418034	0
SOX21	0.415177	0
SP140	0.597363	0
SPAG4	0.392884	0
SPAG6	0.483737	0
SPARC	0.561021	0
SPARCL1	0.772688	0
SPDEF	0.625455	0
SPINK1	0.611186	0
SPINK4	0.496266	0
SPINT1	0.38661	0
SPINT2	0.529341	0
SPOCK2	0.487546	0
SPON1	0.590828	0
SRPX2	0.651743	0
SSBP2	0.347363	0
SSH3	0.375306	0
SST	0.357582	0
ST3GAL4	0.362082	0
ST6GALNAC5	0.395348	0
STAB1	0.397235	0
STAC	0.495177	0
STAP2	0.505372	0
STARD13	0.359368	0
STAT5B	0.454732	0
STC2	0.416605	0
STK3	0.361402	0
STMN1	0.465063	0
STOM	0.446806	0
STON1	0.471512	0
STRA6	0.450087	0
STRN3	0.399502	0
STX12	0.410763	0
STXBP6	0.62746	0
STYXL1	0.434322	0
SULF1	0.352562	0
SULT2B1	0.463279	0
SYK	0.396025	0
SYNE2	0.441881	0
SYNGR1	0.437201	0
TACC2	0.369842	0
TANK	0.377161	0
TAP1	0.508409	0
TARBP1	0.428361	0
TBX2	0.474662	0
TBX4	0.719955	0
TCF21	0.781987	0
TCF4	0.390498	0
TCN1	0.42069	0
TCN2	0.3928	0
TEK	0.797793	0
TFAP2C	0.407445	0
TFF1	0.485926	0
TFF2	0.58096	0
TFF3	0.373617	0
TFPI	0.452454	0
TFPI2	0.356106	0
TGFBR3	0.670673	0
TGM2	0.453431	0
THBD	0.382361	0
THBS4	0.359783	0
THUMPD1	0.366616	0
THY1	0.378793	0
TIE1	0.457769	0
TIMM17B	0.381088	0
TIMP3	0.374575	0
TJP1	0.3514	0
TJP2	0.377643	0
TJP3	0.367246	0
TK1	0.555963	0
TLR7	0.373723	0
TM4SF4	0.436666	0
TM6SF1	0.537524	0
TM7SF2	0.365393	0
TM7SF4	0.390124	0
TMCO1	0.386341	0
TMEM100	0.376933	0
TMEM35	0.477393	0
TMOD1	0.450396	0
TMPRSS2	0.408838	0
TMPRSS3	0.436297	0
TNFAIP8	0.492006	0
TNFRSF13B	0.565975	0
TNFRSF1B	0.470165	0
TNFRSF25	0.510107	0
TNFSF12	0.439513	0
TNFSF15	0.429897	0
TNFSF4	0.360506	0
TNIP3	0.373788	0
TNNC1	0.376733	0
TNNC2	0.571822	0
TNNI3	0.400745	0
TNNT1	0.525081	0
TNNT2	0.450153	0
TNS1	0.427867	0
TOB1	0.445586	0
TOM1L1	0.345591	0
TP53I11	0.384198	0
TPM1	0.454775	0
TPM2	0.424097	0
TPSAB1	0.402333	0
TRIM17	0.406789	0
TRIM2	0.378001	0
TRIM22	0.347654	0
TRIM31	0.553446	0
TRIP6	0.591494	0
TRPC6	0.406026	0
TSC2	0.394518	0
TSPAN1	0.360737	0
TSPAN4	0.407499	0
TSPAN8	0.393649	0
TSPYL5	0.469024	0
TSTA3	0.624297	0
TTC3	0.355223	0
TTF2	0.369102	0
TUBB3	0.496139	0
TUBB6	0.678203	0
TUFT1	0.369714	0
TUSC3	0.439156	0
TYROBP	0.587462	0
TYRP1	0.385524	0
UBE2S	0.41301	0
UBE2V2	0.433209	0
UBL5	0.358852	0
UCHL1	0.396286	0
UCN	0.486005	0
UNC13B	0.36791	0
UPF3A	0.372299	0
VAMP5	0.488235	0
VASH1	0.378894	0
VAV1	0.356276	0
VDAC1	0.351568	0
VEGFC	0.462859	0
VGLL1	0.433042	0
VILL	0.401671	0
VIM	0.381252	0
VSIG4	0.358044	0
VTCN1	0.478029	0
VWF	0.611782	0
WASF3	0.432099	0
WDR45L	0.36684	0
WDR8	0.564218	0
WFDC2	0.385592	0
WFS1	0.39966	0
WIF1	0.363832	0
WRB	0.362707	0
WRN	0.40739	0
XBP1	0.441258	0
XDH	0.619835	0
XK	0.440357	0
XRCC2	0.387414	0
XYLT2	0.586291	0
YTHDF1	0.376534	0
ZBED2	0.712831	0
ZBTB16	0.41693	0
ZDHHC3	0.429475	0
ZHX3	0.522196	0
ZMYND10	0.385461	0
ZNF135	0.358432	0
ZNF217	0.347664	0
ZNF264	0.340296	0
ZNF323	0.416629	0
ZNF395	0.351064	0
ZNF415	0.497748	0
ZNF471	0.55572	0
ZNF7	0.405273	0
ZWILCH	0.353037	0
AADAC	0.349104	0.001
ACAT1	0.36253	0.001
ADA	0.340593	0.001
ADAMTSL2	0.375793	0.001
ADRB2	0.340458	0.001
AKR1C3	0.340235	0.001
ALDH5A1	0.355784	0.001
ALDOC	0.352712	0.001
ANKS1A	0.354838	0.001
ANPEP	0.365962	0.001
ANXA4	0.333422	0.001
ARHGEF10	0.380085	0.001
ARL3	0.351214	0.001
ARL6IP5	0.34524	0.001
ARNTL	0.340407	0.001
AZGP1	0.388807	0.001
BCAR3	0.355554	0.001
BNIP3	0.342903	0.001
BTD	0.355366	0.001
C3	0.343667	0.001
C6	0.354961	0.001
CAV1	0.347307	0.001
CCND2	0.379531	0.001
CCR1	0.37802	0.001
CD302	0.347748	0.001
CD3D	0.381786	0.001
CD53	0.348555	0.001
CD59	0.332644	0.001
CD7	0.36465	0.001
CDH17	0.463388	0.001
CFD	0.351689	0.001
CLEC5A	0.339972	0.001
CLK4	0.337699	0.001
COPB2	0.365423	0.001
CPD	0.339077	0.001
CRYZ	0.360449	0.001
CST1	0.416524	0.001
CTPS	0.339941	0.001
CYBA	0.358402	0.001
DDT	0.331359	0.001
DENND3	0.350506	0.001
DTWD1	0.339584	0.001
ELAVL3	0.33871	0.001
ELN	0.351836	0.001
ENTPD1	0.332948	0.001
F3	0.339104	0.001
FES	0.347232	0.001
FKBP4	0.363	0.001
FLI1	0.37115	0.001
FMO3	0.344623	0.001
FMOD	0.354256	0.001
FOXJ1	0.39005	0.001
FUT8	0.328348	0.001
FYB	0.365503	0.001
GAS2	0.404502	0.001
GGT1	0.357782	0.001
GLRB	0.3391	0.001
GLRX	0.356921	0.001
GMPPA	0.339754	0.001
GPR137B	0.355381	0.001
GRIN1	0.33414	0.001
H2BFS	0.342835	0.001
HAT1	0.373911	0.001
HLA-DQB1	0.358255	0.001
HPCA	0.437782	0.001
HPCAL1	0.351672	0.001
HPN	0.36076	0.001
HSD11B1	0.362522	0.001
HSD17B4	0.335922	0.001
HSP90AB1	0.343105	0.001
IGFBP5	0.35468	0.001
IGFBP6	0.350458	0.001
IL2RB	0.352571	0.001
ISL1	0.368477	0.001
ITGAL	0.350891	0.001
ITGAM	0.392395	0.001
ITPR2	0.349558	0.001
JAK2	0.352441	0.001
KCNE4	0.359677	0.001
KCNS1	0.355433	0.001
LAT2	0.381236	0.001
LRDD	0.386423	0.001
LRRC15	0.36394	0.001
LRRC42	0.33641	0.001
LTBR	0.345	0.001
LYL1	0.362728	0.001
MAFB	0.378596	0.001
MANSC1	0.344271	0.001
MAP4K1	0.353033	0.001
MAP4K2	0.370309	0.001
METTL7A	0.357221	0.001
MTMR6	0.353671	0.001
MXRA7	0.361709	0.001
MYBPH	0.408226	0.001
MYO1F	0.34066	0.001
NAB1	0.342107	0.001
NAT1	0.354828	0.001
NDEL1	0.328164	0.001
NDP	0.352016	0.001
NEDD4	0.349175	0.001
NEDD9	0.334233	0.001
NFATC2IP	0.34503	0.001
NFKBIE	0.327593	0.001
NOC2L	0.363142	0.001
NR2F2	0.36601	0.001
NR5A2	0.36099	0.001
NXF3	0.395296	0.001
OSBPL2	0.340542	0.001
P2RY13	0.32879	0.001
P2RY6	0.354856	0.001
P4HA2	0.343057	0.001
PARVA	0.344826	0.001
PAX9	0.352151	0.001
PCDH17	0.341271	0.001
PDHX	0.336746	0.001
PELO	0.327984	0.001
PGRMC1	0.346199	0.001
PIGH	0.356002	0.001
POSTN	0.327536	0.001
POU2AF1	0.336057	0.001
PPP1R3C	0.341734	0.001
PPRC1	0.333633	0.001
PRSS8	0.344086	0.001
PSRC1	0.354744	0.001
PTGS2	0.354676	0.001
PTMS	0.349958	0.001
PTPN21	0.351201	0.001
PTPN22	0.392669	0.001
PTPRA	0.347977	0.001
RAB27A	0.329357	0.001
RAB4A	0.343429	0.001
RAB5C	0.351271	0.001
RAB7L1	0.35538	0.001
RABGAP1	0.337812	0.001
RAD1	0.353366	0.001
RAMP3	0.360161	0.001
RCN3	0.36905	0.001
S100A13	0.351025	0.001
SAP18	0.344519	0.001
SCGB2A1	0.338413	0.001
SCNN1D	0.374594	0.001
SDC4	0.349697	0.001
SEMA3E	0.337392	0.001
SIGLEC6	0.358034	0.001
SLC6A8	0.385814	0.001
SLC7A5	0.355916	0.001
SLC7A8	0.351912	0.001
SLCO2B1	0.347653	0.001
SPI1	0.375145	0.001
TBXAS1	0.352545	0.001
TCEA2	0.35569	0.001
TCP11L1	0.360445	0.001
TGFB1I1	0.344581	0.001
TGFBI	0.347762	0.001
TM4SF1	0.371761	0.001
TMED9	0.364716	0.001
TMEM48	0.355656	0.001
TNFRSF11B	0.37876	0.001
TNFRSF1A	0.360369	0.001
TREM1	0.351637	0.001
TRIM29	0.413856	0.001
TRPC1	0.358533	0.001
UAP1	0.336334	0.001
UBE2E3	0.338696	0.001
VIL1	0.388236	0.001
VPS37B	0.332881	0.001
WBP5	0.334484	0.001
ZDHHC11	0.331159	0.001
ZNF177	0.350347	0.001
ZNF22	0.338559	0.001
ZNF32	0.364538	0.001
ABHD6	0.338512	0.002
AK1	0.335448	0.002
ALDH1A3	0.381626	0.002
ATF3	0.327236	0.002
B3GALT5	0.355642	0.002
B3GNT1	0.340082	0.002
B4GALT4	0.341751	0.002
BRCA1	0.362498	0.002
CAMP	0.323216	0.002
CD14	0.336087	0.002
CDC14B	0.330697	0.002
CDH1	0.339982	0.002
CIRBP	0.335973	0.002
CKM	0.376419	0.002
CLDN3	0.337593	0.002
CNOT8	0.336541	0.002
CST5	0.349991	0.002
CUEDC1	0.365048	0.002
DKK3	0.332403	0.002
DLK1	0.425917	0.002
DPEP2	0.340492	0.002
DPM1	0.345531	0.002
DTNB	0.334852	0.002
DUSP2	0.364901	0.002
FAM3C	0.33568	0.002
FCAR	0.336352	0.002
FCGR2A	0.331141	0.002
FCRL2	0.359353	0.002
FRZB	0.350615	0.002
GATM	0.394119	0.002
GLB1	0.337388	0.002
GYG2	0.358779	0.002
HNRPDL	0.33406	0.002
HOXB6	0.338022	0.002
HSD17B6	0.344572	0.002
IFI16	0.33186	0.002
IFI27	0.331695	0.002
IL16	0.356617	0.002
IL1RL1	0.357254	0.002
KCNJ15	0.332744	0.002
KIAA0125	0.366695	0.002
KLF4	0.343958	0.002
LAG3	0.34676	0.002
LEMD3	0.342765	0.002
LRP3	0.331025	0.002
LTK	0.379525	0.002
LYN	0.349768	0.002
MAN1C1	0.355633	0.002
MARS	0.388706	0.002
MCM3AP	0.363936	0.002
MCOLN3	0.333123	0.002
MERTK	0.328214	0.002
MMP9	0.340888	0.002
MPP5	0.336362	0.002
MTM1	0.335619	0.002
MUM1	0.342474	0.002
MYH10	0.348771	0.002
NDUFA7	0.333826	0.002
NKX3-1	0.345231	0.002
NR2F6	0.33232	0.002
NRP1	0.350573	0.002
NUMB	0.351401	0.002
OIP5	0.378961	0.002
PFN2	0.345534	0.002
PGCP	0.332806	0.002
PGM3	0.331305	0.002
PMM1	0.344895	0.002
PNMA1	0.352943	0.002
PSD4	0.353134	0.002
PTPRF	0.343453	0.002
PVR	0.344625	0.002
PZP	0.363434	0.002
RASGRP3	0.329305	0.002
RRAGD	0.364246	0.002
SCG3	0.363931	0.002
SCGB1A1	0.346074	0.002
SESN1	0.345185	0.002
SFXN1	0.369363	0.002
SGCE	0.334213	0.002
SH3TC1	0.35349	0.002
SLAMF8	0.334536	0.002
SLC16A4	0.358386	0.002
SPRR3	0.363653	0.002
STEAP1	0.345821	0.002
STEAP3	0.339818	0.002
TACC1	0.337775	0.002
TAOK2	0.337278	0.002
TMC6	0.353421	0.002
TMCO3	0.349217	0.002
TRAF3IP3	0.351563	0.002
TYMS	0.345074	0.002
UAP1L1	0.345766	0.002
ZNF239	0.349034	0.002
ZNF532	0.365979	0.002
ZNF91	0.354935	0.002
ACAA1	0.336563	0.003
ACOT7	0.363034	0.003
ADAMTS1	0.345536	0.003
ADCY9	0.353379	0.003
ALDH3A1	0.337412	0.003
ALDH3B2	0.336871	0.003
ATF5	0.36376	0.003
ATP6V0A4	0.344768	0.003
BARD1	0.351595	0.003
BSG	0.327824	0.003
CA4	0.346275	0.003
CALU	0.337357	0.003
CAP2	0.335706	0.003
CENPE	0.358058	0.003
CHRD	0.332459	0.003
CKS2	0.342495	0.003
CST7	0.329598	0.003
CTGF	0.35351	0.003
DBC1	0.346971	0.003
DCAKD	0.321829	0.003
DHX40	0.32725	0.003
DLEC1	0.350429	0.003
EFNB2	0.342217	0.003
ETNK2	0.343035	0.003
GMFG	0.339011	0.003
GPR124	0.324869	0.003
GUF1	0.357237	0.003
HTR3A	0.341658	0.003
ICAM5	0.34532	0.003
IFIT1	0.33402	0.003
IGF2BP3	0.367325	0.003
KCNK5	0.332081	0.003
LPIN1	0.339792	0.003
LRPAP1	0.319931	0.003
LTBP3	0.331762	0.003
NDN	0.336761	0.003
NFAT5	0.322261	0.003
NFIB	0.33091	0.003
PERP	0.352666	0.003
PIGC	0.331565	0.003
PITX1	0.33169	0.003
PLA2G7	0.34081	0.003
PLCB1	0.33495	0.003
PLD3	0.351527	0.003
RGL1	0.345694	0.003
RTN1	0.351727	0.003
SLC12A8	0.335814	0.003
SPP1	0.336091	0.003
SPRR1A	0.349991	0.003
SRPRB	0.324498	0.003
ST8SIA4	0.364353	0.003
STXBP2	0.325892	0.003
TF	0.332103	0.003
TFAP2A	0.348279	0.003
TFPT	0.337425	0.003
TLR1	0.326211	0.003
TNFRSF14	0.359746	0.003
TRO	0.327797	0.003
TSPAN15	0.332098	0.003
TSPAN9	0.330347	0.003
UGT8	0.353041	0.003
VLDLR	0.327782	0.003
ZBP1	0.337607	0.003
ZNF423	0.324406	0.003
ZNF544	0.344732	0.003
ZNF83	0.328614	0.003
ABHD11	0.336956	0.004
ARC	0.332287	0.004
ATP2B4	0.33664	0.004
BHMT2	0.356716	0.004
BRD7	0.324359	0.004
CALCA	0.366981	0.004
CCL8	0.325608	0.004
CD19	0.34649	0.004
CD248	0.327686	0.004
CDA	0.33528	0.004
CHGB	0.361672	0.004
CPT2	0.324059	0.004
CRY1	0.331667	0.004
CSNK1G3	0.324705	0.004
CTAGE5	0.3278	0.004
CXCL9	0.329385	0.004
CYP4F12	0.406334	0.004
DCBLD2	0.330802	0.004
EML4	0.326625	0.004
EPB41L5	0.330861	0.004
FAIM	0.33694	0.004
FECH	0.340093	0.004
FEM1C	0.336492	0.004
FKBP11	0.344212	0.004
FOXA1	0.336601	0.004
GCN1L1	0.326998	0.004
GFPT1	0.329877	0.004
GJB1	0.366875	0.004
GPR116	0.339899	0.004
GUCY1A3	0.318643	0.004
HMBS	0.336228	0.004
IER2	0.321076	0.004
IFITM1	0.326761	0.004
IL15	0.32435	0.004
IMPA1	0.32975	0.004
INHA	0.374875	0.004
LAX1	0.339577	0.004
LBR	0.320359	0.004
LGALS3BP	0.334429	0.004
LIFR	0.320124	0.004
LILRB4	0.333396	0.004
LMO7	0.32881	0.004
LPXN	0.336865	0.004
LRRFIP1	0.335629	0.004
MAN2A1	0.327056	0.004
MAPRE3	0.325417	0.004
MEIS2	0.331316	0.004
MMP3	0.3743	0.004
MPPE1	0.328776	0.004
MTHFD2	0.346088	0.004
OTUB2	0.33381	0.004
PDK4	0.332981	0.004
PLEK2	0.329516	0.004
PLSCR4	0.335084	0.004
PODXL2	0.321533	0.004
PRKAR1A	0.337877	0.004
PSENEN	0.352328	0.004
PSMD4	0.31623	0.004
PTHLH	0.339119	0.004
RBM5	0.326223	0.004
RGS20	0.341058	0.004
RNF138	0.32101	0.004
SFRP4	0.321899	0.004
SLC19A3	0.338664	0.004
SMAD4	0.344874	0.004
SOD2	0.319069	0.004
SPTB	0.336622	0.004
ST14	0.326679	0.004
SYNGR3	0.395807	0.004
THOP1	0.334872	0.004
TRAF5	0.332728	0.004
TSPAN5	0.33693	0.004
UBIAD1	0.332679	0.004
WFDC1	0.327188	0.004
ZNF160	0.334512	0.004
ZNF329	0.320717	0.004
AACS	0.333376	0.005
ABCC1	0.320817	0.005
ALOX5AP	0.325285	0.005
AURKB	0.350842	0.005
AUTS2	0.33374	0.005
BACE2	0.337859	0.005
CASP4	0.327228	0.005
CAT	0.324805	0.005
CD84	0.323815	0.005
CLDN1	0.331487	0.005
DSG2	0.329961	0.005
ECT2	0.352429	0.005
EPHB1	0.353928	0.005
ETV5	0.331405	0.005
F12	0.344799	0.005
GNPTAB	0.327548	0.005
HPRT1	0.332424	0.005
ICAM4	0.336911	0.005
ITGAE	0.324375	0.005
KIT	0.344381	0.005
MAP3K6	0.323373	0.005
MAPKAP1	0.323512	0.005
MEF2C	0.325471	0.005
MMP10	0.331735	0.005
MXRA5	0.321544	0.005
PBX1	0.349798	0.005
PCBD1	0.318895	0.005
PDE9A	0.32511	0.005
PDGFD	0.316538	0.005
PDZK1IP1	0.336552	0.005
PGBD5	0.358051	0.005
POLR2I	0.338883	0.005
PPAP2B	0.320802	0.005
PRSS16	0.325448	0.005
PTGS1	0.33129	0.005
RAB9A	0.33181	0.005
RASSF4	0.332428	0.005
RGS10	0.33177	0.005
SDC2	0.351614	0.005
SEC24B	0.32807	0.005
SEPP1	0.331043	0.005
SLC39A8	0.330041	0.005
TACC3	0.33851	0.005
TACSTD2	0.324342	0.005
ARHGAP12	0.324276	0.006
AVPI1	0.323203	0.006
CDC42	0.33193	0.006
CHEK2	0.336238	0.006
CPA3	0.319033	0.006
CST2	0.340871	0.006
CXCL10	0.325472	0.006
CYFIP2	0.338821	0.006
DENND4C	0.320319	0.006
E2F3	0.324087	0.006
FHL5	0.330595	0.006
FST	0.366516	0.006
GGA2	0.318435	0.006
HIST1H2AC	0.333626	0.006
HOOK1	0.322308	0.006
HTRA1	0.335248	0.006
IFNGR1	0.330842	0.006
INADL	0.319653	0.006
IRX5	0.322153	0.006
LYPD3	0.33226	0.006
MYO10	0.328379	0.006
MYO1C	0.333337	0.006
NEFL	0.342931	0.006
NNMT	0.329724	0.006
NR4A3	0.326447	0.006
NSDHL	0.321332	0.006
NT5DC2	0.33266	0.006
PLEK	0.3302	0.006
PLOD1	0.349272	0.006
PPFIBP1	0.322517	0.006
RBM17	0.326223	0.006
SERPINB6	0.330902	0.006
SLC22A3	0.319289	0.006
SOCS3	0.319963	0.006
ST6GAL1	0.324109	0.006
STX1A	0.330147	0.006
TBL1X	0.326647	0.006
TDP1	0.324722	0.006
TM7SF3	0.327317	0.006
TTC13	0.322998	0.006
VNN2	0.32958	0.006
ZFP36	0.321659	0.006
ZNF223	0.334665	0.006
ACP1	0.314619	0.007
ALCAM	0.33606	0.007
ALOX5	0.334423	0.007
ATXN2L	0.331979	0.007
AUP1	0.323786	0.007
BZRAP1	0.322249	0.007
C1GALT1	0.348316	0.007
C7	0.319335	0.007
CEBPA	0.336412	0.007
CLEC2B	0.311798	0.007
DAPK3	0.316366	0.007
DNAI1	0.34171	0.007
DPP3	0.325759	0.007
GOLGA5	0.324768	0.007
GZMK	0.334496	0.007
H2AFZ	0.325543	0.007
HAMP	0.32217	0.007
IL1R2	0.340824	0.007
IL27RA	0.339716	0.007
KLHL21	0.336021	0.007
LRRC8E	0.332901	0.007
LSR	0.364318	0.007
LXN	0.326934	0.007
MASP1	0.325814	0.007
MEP1A	0.384173	0.007
MTSS1	0.33618	0.007
NUP210	0.329344	0.007
PPP2R5A	0.324254	0.007
PXDN	0.311715	0.007
RAB22A	0.319711	0.007
SLCO2A1	0.332524	0.007
TGIF2	0.331325	0.007
TUBB2B	0.351283	0.007
WIPI1	0.321664	0.007
ZC3H7A	0.343044	0.007
ABCC4	0.313034	0.008
AGGF1	0.322256	0.008
BAT2	0.328558	0.008
C8B	0.335163	0.008
CDCA4	0.338098	0.008
CDKL2	0.34393	0.008
CDKN1A	0.324069	0.008
CHEK1	0.334167	0.008
CTSO	0.337783	0.008
CYB561	0.32369	0.008
CYB5R1	0.336495	0.008
DAB2	0.327775	0.008
DAPK1	0.321022	0.008
DFNA5	0.338087	0.008
DSP	0.329702	0.008
EGLN2	0.33718	0.008
GJA1	0.31725	0.008
GPNMB	0.326954	0.008
HIGD1A	0.325426	0.008
HIST1H2BJ	0.316365	0.008
INPP1	0.341297	0.008
LMNB2	0.343277	0.008
MAP7	0.320151	0.008
MPST	0.320295	0.008
MTMR9	0.314864	0.008
PKD1	0.315781	0.008
PMVK	0.325174	0.008
PRMT5	0.333649	0.008
SGCG	0.320411	0.008
SMARCE1	0.313445	0.008
STMN2	0.327991	0.008
VAV3	0.317385	0.008
APOBEC3B	0.365508	0.009
BECN1	0.329153	0.009
BTK	0.318147	0.009
CD52	0.313754	0.009
CLDN6	0.335483	0.009
CRIM1	0.31444	0.009
DOK4	0.321559	0.009
FAM105A	0.33595	0.009
FAM57A	0.330772	0.009
FANCG	0.322613	0.009
GART	0.324365	0.009
GIMAP4	0.313648	0.009
GPR64	0.341784	0.009
GUCY2C	0.351162	0.009
HBEGF	0.320138	0.009
LANCL1	0.321621	0.009
LEPREL2	0.31793	0.009
LRFN3	0.325723	0.009
LTF	0.312929	0.009
MAD2L1	0.331192	0.009
MAP4	0.331173	0.009
MLLT11	0.369221	0.009
PDLIM5	0.31448	0.009
SCARA3	0.322722	0.009
SETMAR	0.315851	0.009
SH3BGRL3	0.316421	0.009
SLC35D2	0.326598	0.009
SLCO3A1	0.326811	0.009
SLPI	0.324573	0.009
SRI	0.333851	0.009
TCF3	0.313925	0.009
TDO2	0.324937	0.009
TMEM47	0.325733	0.009
AMDHD2	0.31389	0.01
BAG4	0.315721	0.01
CKB	0.325471	0.01
DCLRE1C	0.324977	0.01
DGAT1	0.340758	0.01
EIF2AK1	0.322982	0.01
EIF5A	0.316622	0.01
FLAD1	0.330829	0.01
GCNT2	0.316922	0.01
GLMN	0.320726	0.01
GNG11	0.334008	0.01
IL18	0.322165	0.01
IQCC	0.333532	0.01
IVD	0.330456	0.01
KCNN3	0.359812	0.01
KRT20	0.401788	0.01
LZTFL1	0.316839	0.01
NANS	0.319995	0.01
NET1	0.317212	0.01
NPM3	0.328141	0.01
OFD1	0.316253	0.01
OGFR	0.329538	0.01
OLFML2B	0.321275	0.01
PAIP1	0.330289	0.01
PHLDA3	0.33955	0.01
PMM2	0.319054	0.01
PRC1	0.328802	0.01
PROM1	0.331771	0.01
REEP1	0.326727	0.01
SACM1L	0.318127	0.01
SPAG1	0.319861	0.01
ST6GALNAC4	0.318424	0.01
THRA	0.321272	0.01
TMED3	0.320837	0.01
TMEM66	0.329072	0.01
ZNF205	0.327175	0.01
ZNHIT2	0.324573	0.01
ALDOA	0.32233	0.011
BCL11B	0.33186	0.011
CD9	0.324071	0.011
CDKN3	0.32168	0.011
CTH	0.349036	0.011
DARC	0.314423	0.011
DNM1L	0.331054	0.011
EDNRA	0.307771	0.011
EGFL6	0.312752	0.011
ESM1	0.312315	0.011
GPM6A	0.31218	0.011
GPR126	0.319011	0.011
IQGAP2	0.352172	0.011
LGALS2	0.335823	0.011
LMO2	0.326195	0.011
LTB4R	0.318958	0.011
MARCKS	0.338827	0.011
MPDZ	0.318096	0.011
MS4A4A	0.316976	0.011
PLTP	0.31607	0.011
PROS1	0.321773	0.011
PTPRC	0.312031	0.011
PTRF	0.321168	0.011
RALY	0.328526	0.011
RANBP1	0.320045	0.011
SAR1A	0.319269	0.011
SLC9A3R1	0.328433	0.011
SULT1A2	0.316468	0.011
TM4SF20	0.389255	0.011
TNFSF10	0.32749	0.011
TSSC1	0.332671	0.011
BCL2L1	0.315755	0.012
CLEC4A	0.318623	0.012
DDC	0.380968	0.012
DDX52	0.319359	0.012
DICER1	0.31414	0.012
FOLR1	0.341867	0.012
GP2	0.355379	0.012
HOXD1	0.338381	0.012
IFIT3	0.321357	0.012
MRPS31	0.319719	0.012
PDGFRL	0.312293	0.012
PPARGC1A	0.32212	0.012
RARA	0.327614	0.012
RGS1	0.310322	0.012
RND2	0.34627	0.012
S100A12	0.339888	0.012
SLCO4A1	0.316988	0.012
TPD52L1	0.326713	0.012
VNN1	0.335287	0.012
ACADM	0.339804	0.013
CDCP1	0.309991	0.013
DPYSL2	0.31947	0.013
EMP1	0.313056	0.013
FKBP2	0.320324	0.013
HMGN4	0.310922	0.013
KIF3B	0.324557	0.013
KLHL24	0.318557	0.013
LAMA5	0.341353	0.013
NDFIP1	0.312173	0.013
PA2G4	0.313838	0.013
PNMA2	0.319803	0.013
POLD2	0.311723	0.013
PTPLA	0.325193	0.013
SEC14L1	0.319558	0.013
SPATA7	0.310475	0.013
SPG7	0.310335	0.013
STARD8	0.305189	0.013
TOM1	0.314716	0.013
UBN1	0.308945	0.013
XRCC1	0.318306	0.013
ACLY	0.309799	0.014
ARCN1	0.324325	0.014
ASNS	0.32386	0.014
BCL6	0.32073	0.014
CCDC6	0.317679	0.014
CCNA2	0.329205	0.014
CPE	0.32555	0.014
CR2	0.319125	0.014
ESR1	0.327111	0.014
EXT1	0.311046	0.014
FCHSD2	0.321037	0.014
FTSJ2	0.312446	0.014
GARS	0.319474	0.014
GPI	0.327665	0.014
IQSEC1	0.315701	0.014
KLK10	0.331415	0.014
LGMN	0.313087	0.014
MMP13	0.326432	0.014
MTMR11	0.318374	0.014
MTUS1	0.309605	0.014
PABPN1	0.325851	0.014
PAK6	0.325509	0.014
PCOLCE2	0.323205	0.014
PHB	0.317907	0.014
PNMA3	0.348421	0.014
POLR2H	0.31407	0.014
PRKDC	0.3092	0.014
RCN1	0.31895	0.014
RHOBTB2	0.319137	0.014
SASH1	0.309786	0.014
SDPR	0.323416	0.014
SERTAD2	0.336299	0.014
SLC1A1	0.314671	0.014
SLC38A2	0.313995	0.014
SNAP29	0.317407	0.014
SPRY2	0.31899	0.014
SPSB1	0.312818	0.014
SSTR2	0.336918	0.014
TLE4	0.319907	0.014
ZC3H12A	0.308204	0.014
ZNF426	0.311848	0.014
ABCE1	0.318589	0.015
CALCOCO1	0.317655	0.015
CD44	0.339954	0.015
CD58	0.321104	0.015
CFDP1	0.310783	0.015
CLASP2	0.308277	0.015
COX17	0.316756	0.015
DUS4L	0.318568	0.015
HYOU1	0.320198	0.015
IFT57	0.338319	0.015
LIPA	0.31825	0.015
OAT	0.312151	0.015
OSBPL1A	0.313828	0.015
POMZP3	0.319255	0.015
PTK7	0.317868	0.015
PYGL	0.3262	0.015
RAB40B	0.317563	0.015
RASGRP1	0.347182	0.015
RRAS	0.317689	0.015
SGCD	0.311582	0.015
SNX2	0.325302	0.015
STX11	0.310894	0.015
TM9SF4	0.312777	0.015
ZNF3	0.309176	0.015
ADD3	0.308907	0.016
CD4	0.31625	0.016
CHRNA3	0.330066	0.016
CNOT3	0.322674	0.016
COL15A1	0.310939	0.016
DNAH9	0.333859	0.016
FBXL6	0.313576	0.016
GLRX2	0.316702	0.016
ITGA3	0.315163	0.016
LSM7	0.309407	0.016
ME2	0.31338	0.016
NLGN4X	0.305851	0.016
PHLDA1	0.311272	0.016
PSMA3	0.312759	0.016
SLC9A2	0.341967	0.016
SPTBN1	0.329575	0.016
TCFL5	0.312281	0.016
TENC1	0.320158	0.016
TRPV6	0.342224	0.016
ZGPAT	0.317151	0.016
AGA	0.314498	0.017
AMPD1	0.330366	0.017
ATP13A2	0.308778	0.017
BTN3A2	0.305825	0.017
CDCA8	0.321412	0.017
CYLD	0.317899	0.017
DHCR7	0.311993	0.017
GCLC	0.330276	0.017
ID3	0.314885	0.017
IRF8	0.309148	0.017
JAG2	0.32006	0.017
KLHL20	0.313744	0.017
PAFAH1B1	0.314377	0.017
PODXL	0.32038	0.017
PPAT	0.308955	0.017
PRG4	0.311599	0.017
RGS2	0.31634	0.017
RNF128	0.307851	0.017
SNAP25	0.318178	0.017
ST3GAL6	0.310934	0.017
TESC	0.307466	0.017
TOR3A	0.309146	0.017
TRIP13	0.307471	0.017
TRPV4	0.324328	0.017
TUFM	0.312094	0.017
UPK3B	0.30935	0.017
ACAT2	0.313227	0.018
ANTXR1	0.314689	0.018
BLM	0.31671	0.018
BRWD1	0.314121	0.018
CALR	0.305637	0.018
CDH3	0.309151	0.018
CHI3L2	0.315592	0.018
CHRDL1	0.311018	0.018
CKLF	0.305883	0.018
CLEC11A	0.314372	0.018
COL1A2	0.326215	0.018
CYP3A7	0.330546	0.018
F13A1	0.310331	0.018
GCAT	0.319625	0.018
HEBP1	0.314179	0.018
IRF1	0.322728	0.018
NAB2	0.319463	0.018
PPM1F	0.310856	0.018
PTP4A3	0.315453	0.018
PTPN2	0.311094	0.018
RAB23	0.331953	0.018
SEMA5A	0.314462	0.018
SERPINF2	0.344323	0.018
SLC31A1	0.315871	0.018
TNK2	0.328756	0.018
TRAK1	0.327076	0.018
ZNF365	0.322342	0.018
BAIAP2	0.312003	0.019
C1QA	0.312547	0.019
[truncated: 2,087 more rows]

## Sheet: Sheet2
AGR2	0.595697	0.0036	Sung, H.Y., Choi, E.N., Lyu, D., Park, A.K., Ju, W. and Ahn, J.-H. (2014) Aberrant hypomethylation-mediated AGR2 overexpression induces an aggressive phenotype in ovarian cancer cells. Oncol. Rep., 32, 815-820.
BDNF	0.591262	0.008	Martinowich, K., Hattori, D., Wu, H., Fouse, S., He, F., Hu, Y., Fan, G. and Sun, Y.E. (2003) DNA Methylation-Related Chromatin Remodeling in Activity-Dependent <em>Bdnf</em> Gene Regulation. Science, 302, 890-893.
CCDC47	0.61951	0.0008	Sharma, P., Garg, G., Kumar, A., Mohammad, F., Kumar, S.R., Tanwar, V.S., Sati, S., Sharma, A., Karthikeyan, G., Brahmachari, V. et al. (2014) Genome wide DNA methylation profiling for epigenetic alteration in coronary artery disease patients. Gene, 541, 31-40.
